# Supplementary material for: PRMT3‐Mediated H4R3me2a Promotes Primary Age‐Related Tauopathy by Driving Tau Hyperphosphorylation in Neuron
Source: Adv Sci (Weinh). 2025 May 8;12(28):2506044. doi: 10.1002/advs.202506044 (PMC12302536; doi:10.1002/advs.202506044)
Supplement: Supplementary file 2 — Supporting Information [file ADVS-12-2506044-s002.xlsx]

## Sheet: Sheet1
NO.	Age	Sex	PMI	ABC score	ADNC	Braak stage	Ecog	Diagnosis	Transcriptome	AT8 IHC	PRMT3 WB	PRMT3 IHC	PRMT3 IF	H4R3me2a WB	H4R3me2a dotblot	GSK3β/GSK3β-pS9 WB	IGF1R WB	miR-448 qPCR
AD_1	87	M	11	A3B3C2	H	V	58	AD	ü	ü		ü			ü
AD_2	91	F	3	A3B3C3	H	VI	66	AD	ü	ü					ü
AD_3	97	M	26.5	A3B3C2	H	V	117	AD	ü	ü	ü	ü		ü	ü	ü	ü	ü
AD_4	86	F	8	A2B2C2	I	III	39	AD	ü	ü		ü			ü
AD_5	84	F	4	A3B2C3	I	IV	39	AD	ü	ü	ü			ü	ü	ü	ü	ü
AD_6	86	F	18	A2B2C1	I	III	39	AD	ü	ü	ü		ü	ü	ü	ü	ü	ü
AD_7	102	M	46	A1B2C2	I	III	156	AD	ü	ü			ü		ü
AD_8	91	F	12	A2B3C2	I	V	39	AD	ü	ü		ü			ü
AD_9	91	M	16.5	A3B2C3	I	III	128	AD	ü	ü					ü
AD_10	81	F	8	A3B3C3	H	V	156	AD	ü	ü	ü			ü	ü	ü	ü	ü
AD_11	90	F	93	A3B3C3	H	VI	146	AD	ü	ü					ü
AD_12	89	F	12.3	A2B2C2	I	III	39	AD	ü	ü	ü		ü	ü	ü	ü	ü	ü
AD_13	88	F	7	A2B2C2	I	NA	139	AD	ü	ü					ü
AD_14	89	F	6.5	A1B2C2	I	III	39	AD	ü	ü		ü			ü
AD_15	77	M	4	A2B2C3	I	III	39	AD	ü	ü		ü	ü		ü
AD_16	86	F	5.5	A2B3C3	I	V	78	AD	ü	ü					ü
AD_17	89	M	11	A2B3C3	I	V	156	AD	ü	ü					ü
AD_18	86	M	7	A3B2C3	I	III	39	AD	ü	ü					ü
AD_19	98	M	3	A3B3C3	H	VI	117	AD	ü	ü					ü
AD_20	75	F	8	A3B2C2	I	III	39	AD	ü	ü	ü		ü	ü	ü	ü	ü	ü
AD_21	94	M	4.3	A1B2C2	I	III	39	AD	ü	ü	ü	ü		ü	ü	ü	ü	ü
AD_22	93	F	7.3	A2B2C2	I	III	39	AD	ü	ü			ü		ü
AD_23	88	M	3.3	A3B3C2	H	V	39	AD	ü	ü		ü			ü
AD_24	86	F	4	A2B3C2	I	V	39	AD	ü	ü			ü		ü
AD_25	88	F	4.5	A1B3C2	I	VI	0	AD	ü	ü					ü
AD_26	85	F	4.5	A3B3C3	H	VI	156	AD	ü	ü					ü
AD_27	85	M	23	A3B3C3	H	VI	39	AD	ü	ü	ü	ü		ü	ü	ü	ü	ü
AD_28	90	F	3.5	A3B3C3	H	V	39	AD	ü	ü					ü
AD_29	89	M	4.5	A3B3C3	H	V	39	AD	ü	ü					ü
AD_30	89	M	3	A3B3C2	H	VI	39	AD	ü	ü					ü
AD_31	85	M	26	A3B3C3	H	V	156	AD	ü	ü					ü
AD_32	89	M	4.5	A3B3C2	H	V	156	AD	ü	ü					ü
AD_33	94	M	9.5	A2B3C2	I	VI	117	AD		ü		ü			ü
AD_34	63	F	13	A1B2C2	I	III	39	AD		ü					ü
AD_35	88	F	2.75	A3B2C2	I	IV	39	AD		ü	ü			ü	ü	ü	ü	ü
AD_36	88	M	4.5	A1B2C2	I	IV	78	AD		ü					ü
AD_37	84	F	5.5	A2B2C1	I	III	39	AD		ü					ü
AD_38	82	F	16.5	A1B2C2	I	III	39	AD		ü					ü
AD_39	87	M	45.5	A3B2C3	I	III	39	AD		ü	ü		ü	ü	ü	ü	ü	ü
AD_40	85	F	21	A3B2C3	I	III	39	AD		ü					ü
AD_41	87	F	2.5	A2B2C2	I	III	39	AD		ü					ü
AD_42	90	M	5.5	A2B2C2	I	III	39	AD		ü					ü
AD_43	90	M	15	A2B2C2	I	III	39	AD		ü					ü
PART_1	79	M	29	A0B2C0	N	III	35	PART	ü	ü					ü
PART_2	83	M	38	A0B2C0	N	III	39	PART	ü	ü		ü			ü
PART_3	86	F	14	A0B2C0	N	III	39	PART	ü	ü	ü	ü	ü	ü	ü	ü	ü	ü
PART_4	96	F	32	A0B2C0	N	III	39	PART	ü	ü					ü
PART_5	86	F	23	A0B2C0	N	III	78	PART	ü	ü					ü
PART_6	64	M	12	A0B1C0	N	II	39	PART	ü	ü			ü		ü
PART_7	89	F	22.5	A0B1C0	N	II	39	PART	ü	ü	ü	ü		ü	ü	ü	ü	ü
PART_8	86	M	5	A0B1C0	N	I	54	PART	ü	ü			ü		ü
PART_9	95	M	5	A0B2C0	N	III	39	PART	ü	ü	ü			ü	ü	ü	ü	ü
PART_10	86	M	14	A0B1C0	N	I	39	PART	ü	ü		ü	ü		ü
PART_11	71	M	10	A0B2C0	N	III	39	PART	ü	ü		ü	ü		ü
PART_12	74	F	21	A0B2C0	N	III	39	PART	ü	ü	ü		ü	ü	ü	ü	ü	ü
PART_13	72	M	39	A0B1C0	N	I	39	PART	ü	ü		ü			ü
PART_14	76	F	6	A0B2C0	N	III	57	PART		ü					ü
PART_15	86	M	10	A0B2C0	N	III	60	PART		ü			ü		ü
PART_16	87	M	6	A0B2C0	N	III	39	PART		ü	ü	ü		ü	ü	ü	ü	ü
PART_17	92	F	3.5	A0B3C0	N	NA	39	PART		ü					ü
PART_18	93	M	5	A0B2C0	N	III	39	PART		ü			ü		ü
PART_19	78	F	7.5	A0B2C0	N	III	39	PART		ü		ü			ü
PART_20	87	M	7.5	A0B2C0	N	III	117	PART		ü					ü
PART_21	85	F	2.7	A0B2C0	N	III	39	PART		ü	ü			ü	ü	ü	ü	ü
PART_22	86	M	10.3	A0B2C0	N	IV	152	PART		ü		ü			ü
PART_23	95	F	3	A0B2C0	N	III	39	PART		ü					ü
PART_24	86	F	3.5	A0B2C0	N	III	39	PART		ü		ü			ü
PART_25	78	F	17.5	A0B2C0	N	III	77	PART		ü					ü
PART_26	92	M	7.5	A0B2C0	N	III	39	PART		ü					ü
PART_27	87	F	8	A0B2C0	N	III	39	PART		ü					ü
PART_28	74	M	1	A0B2C0	N	III	39	PART		ü					ü
PART_29	85	M	5.5	A0B2C0	N	III	39	PART		ü	ü			ü	ü	ü	ü	ü
PART_30	87	M	7	A0B2C0	N	III	117	PART		ü					ü
PART_31	93	M	23.5	A0B2C0	N	III	39	PART		ü	ü			ü	ü	ü	ü	ü
PART_32	95	M	4	A0B2C0	N	III	39	PART		ü					ü
PART_33	80	F	10	A0B2C0	N	III	39	PART		ü	ü			ü	ü	ü	ü	ü
PART_34	84	M	15.6	A0B2C0	N	III	71	PART		ü					ü
PART_35	89	M	3.9	A0B2C0	N	III	39	PART		ü					ü
PART_36	61	M	10	A0B2C0	N	IV	39	PART		ü					ü
PART_37	89	M	3	A0B2C0	N	III	39	PART		ü					ü
PART_38	89	F	19.1	A0B2C0	N	III	39	PART		ü	ü			ü	ü	ü	ü	ü
PART_39	57	M	19	A0B2C0	N	III	39	PART		ü					ü
PART_40	87	F	18	A0B2C0	N	III	39	PART		ü					ü
