# Supplementary material for: PRMT3‐Mediated H4R3me2a Promotes Primary Age‐Related Tauopathy by Driving Tau Hyperphosphorylation in Neuron
Source: Adv Sci (Weinh). 2025 May 8;12(28):2506044. doi: 10.1002/advs.202506044 (PMC12302536; doi:10.1002/advs.202506044)
Supplement: Supplementary file 3 — Supporting Information [file ADVS-12-2506044-s005.xlsx]

## Sheet: DEG
	baseMean	log2FoldChange	FoldChange	lfcSE	stat	pvalue
ZNF32	240.333	0.830596	1.77842	0.164224	5.05769	4.24e-07
GAN	151.333	0.933766	1.91026	0.264346	3.53236	0.00041187
PDHB	335.167	0.943333	1.92297	0.229434	4.11156	3.93e-05
MRPL49	252.833	1.20928	2.31223	0.464283	2.60463	0.00919748
KIF26B	985.667	0.710744	1.63665	0.187084	3.79907	0.000145241
CCT3	2295	1.09826	2.14097	0.223472	4.91455	8.9e-07
SLC39A9	1230.33	0.658476	1.57841	0.171128	3.84786	0.000119156
EMP2	259.667	0.886171	1.84826	0.306588	2.89043	0.00384714
RTKN2	551.333	0.594418	1.50986	0.21799	2.72681	0.00639499
PNMA8A	658.333	0.924495	1.89802	0.245017	3.77319	0.000161176
ELAPOR2	620.833	0.622177	1.5392	0.259996	2.39302	0.0167102
MIOS	686.333	0.803503	1.74533	0.318197	2.52518	0.011564
MOB1A	1116	0.664782	1.58533	0.154914	4.29131	1.78e-05
MELK	625.667	0.666467	1.58718	0.141085	4.72388	2.31e-06
MYL12A	656.167	0.516264	1.43025	0.208195	2.47972	0.0131486
CNOT7	1982.33	0.516842	1.43082	0.180766	2.85918	0.00424732
MTOR	964.667	0.561322	1.47562	0.200451	2.8003	0.00510558
KLHDC1	52.6667	1.39626	2.63218	0.334469	4.17456	2.99e-05
MCMBP	1161.83	0.544888	1.45891	0.146468	3.72018	0.000199079
MOCS3	222.167	0.694979	1.61886	0.260604	2.6668	0.00765776
STAU1	2044	0.500444	1.41465	0.122701	4.07856	4.53e-05
RPL26	5546.5	0.585071	1.50011	0.157726	3.70942	0.000207734
VCPIP1	413.333	0.614109	1.53061	0.19864	3.09157	0.00199099
TBC1D23	362.833	0.723903	1.65164	0.197267	3.66966	0.000242875
RPL23A	978.167	0.70963	1.63538	0.182834	3.88128	0.000103908
USP37	542.5	0.728698	1.65714	0.160696	4.53463	5.77e-06
HECTD1	1469.67	0.656362	1.5761	0.118863	5.52199	3.35e-08
PEX3	99.8333	0.826313	1.77315	0.318005	2.59843	0.0093651
CRLF3	255.667	0.559926	1.47419	0.204104	2.74334	0.00608173
RNPEP	322	0.634296	1.55218	0.245396	2.58478	0.00974409
NUFIP1	339.5	0.560804	1.47509	0.178809	3.13633	0.00171078
TEP1	65.6667	0.923765	1.89706	0.333475	2.77012	0.00560361
ZFAND4	74.3333	1.09818	2.14085	0.281437	3.90205	9.54e-05
YME1L1	1986.83	0.827743	1.77491	0.188724	4.386	1.15e-05
PURB	1694.5	0.903356	1.87041	0.205087	4.40474	1.06e-05
MAGED4B	162.5	0.842936	1.7937	0.26145	3.22408	0.00126377
AC240274.1	385.333	0.760978	1.69464	0.189712	4.01123	6.04e-05
MTCH1	592	1.19273	2.28585	0.366578	3.25369	0.00113917
HPS5	275.5	0.91828	1.88986	0.263074	3.49057	0.000481992
SPIRE1	867.667	0.420859	1.33872	0.135829	3.09844	0.00194545
BTBD1	1038.33	0.785837	1.72409	0.153075	5.13366	2.84e-07
AP2S1	264.833	0.986403	1.98124	0.299499	3.29351	0.000989449
COPZ1	627.833	0.893843	1.85812	0.307706	2.90486	0.00367423
HBP1	515.667	1.0007	2.00097	0.248711	4.02354	5.73e-05
MBTPS2	1264.33	0.577359	1.49212	0.122723	4.70458	2.54e-06
RPL31	2957	0.880484	1.84099	0.229449	3.83738	0.000124353
YOD1	247.333	0.981084	1.97395	0.218121	4.49789	6.86e-06
SMYD5	239	0.972921	1.96281	0.326448	2.98032	0.00287944
NCBP2	1470.33	1.59676	3.02464	0.358758	4.4508	8.55e-06
BRI3BP	457.5	1.05954	2.08427	0.247728	4.27703	1.89e-05
FAM76B	639	0.542127	1.45612	0.205209	2.64182	0.00824609
AGPAT4	232.833	0.618606	1.53539	0.226313	2.73341	0.00626824
YKT6	1212.33	0.729989	1.65863	0.261916	2.78711	0.00531807
TBL2	197.833	0.768818	1.70387	0.241281	3.18639	0.00144058
TTC13	397.333	0.453946	1.36978	0.150722	3.01181	0.00259697
GALNT2	584.833	0.866322	1.82301	0.287569	3.01257	0.00259044
PEX6	111.167	1.39232	2.625	0.587076	2.37161	0.0177106
PFAS	514.5	1.00421	2.00584	0.270596	3.7111	0.00020636
PFKFB4	74.3333	1.09818	2.14085	0.412194	2.66423	0.00771644
ANAPC1	667	0.602709	1.51857	0.12623	4.77467	1.8e-06
PDIA3	2681	0.494841	1.40917	0.145993	3.3895	0.000700206
TEX45	35.6667	-1.07138	0.475862	0.399793	-2.67984	0.00736565
UNC13B	383.667	0.511682	1.42571	0.168631	3.03433	0.0024107
PRR36	1107.67	-1.60413	0.328935	0.464668	-3.4522	0.000556035
ACO1	184.667	0.789991	1.72906	0.2033	3.88583	0.000101979
CRCP	177.5	1.5295	2.88686	0.494077	3.09568	0.00196365
PSMB4	1359.17	0.912761	1.88264	0.321862	2.83588	0.00456996
RAD21	2759	0.831755	1.77985	0.163938	5.07358	3.9e-07
PEX2	169.167	1.47888	2.78731	0.190567	7.7604	8.47e-15
SYNJ1	478.167	0.743138	1.67381	0.281085	2.64382	0.00819762
PAXBP1	1135	0.609721	1.52596	0.188613	3.23266	0.00122642
CCDC58	173	0.591915	1.50725	0.188656	3.13754	0.00170371
MAN1A2	1058.5	0.525946	1.43988	0.121854	4.3162	1.59e-05
SERINC1	2472.83	0.814618	1.75883	0.1754	4.64435	3.41e-06
HADHA	2476.33	0.567667	1.48213	0.123484	4.59711	4.28e-06
SORBS1	388.667	0.888193	1.85086	0.257434	3.45017	0.000560231
GABARAPL2	529.5	1.21829	2.3267	0.276472	4.40654	1.05e-05
ASCC1	319.5	0.682231	1.60462	0.204753	3.33196	0.000862352
CTDSP1	225.833	1.16954	2.2494	0.389699	3.00114	0.00268973
HMGA1	2605.17	-0.741151	0.598262	0.173926	-4.26131	2.03e-05
STAC	149.333	0.702716	1.62757	0.208742	3.36643	0.000761483
CES4A	37.3333	1.1676	2.24638	0.467726	2.49633	0.0125484
SUB1	1669.17	0.547245	1.46129	0.162597	3.36565	0.000763623
GOLPH3	638.333	0.622732	1.53979	0.167238	3.72362	0.000196383
SKIDA1	74	0.956352	1.9404	0.305388	3.1316	0.00173855
ZNF792	341.167	0.578505	1.4933	0.186932	3.09474	0.00196984
RPL6	7366.67	0.901845	1.86845	0.200664	4.49431	6.98e-06
SNX5	781.167	0.536131	1.45008	0.192583	2.7839	0.00537099
GPR89A	70	0.729642	1.65823	0.306615	2.37967	0.0173282
NPM3	115.333	1.26836	2.40887	0.476462	2.66203	0.00776717
FAM122B	429	0.817052	1.7618	0.147451	5.54117	3e-08
LACTB	56.1667	0.854661	1.80833	0.321838	2.65556	0.00791757
LINC00672	58.5	0.81867	1.76378	0.334207	2.44959	0.0143017
TOR1AIP1	723.833	0.645014	1.56375	0.131407	4.90854	9.18e-07
RGS16	533.667	0.97641	1.96756	0.270179	3.61394	0.000301584
TSPYL1	697.333	0.618951	1.53576	0.224842	2.75282	0.00590842
SUPT7L	862.333	0.43262	1.34968	0.149888	2.88628	0.00389828
ZNF81	283.333	0.462181	1.37762	0.179845	2.56988	0.0101733
LRIG2	410.333	0.468166	1.38335	0.157579	2.97098	0.00296848
ABCB10	395.167	1.15436	2.22585	0.294018	3.92615	8.63e-05
COG2	533.5	0.613942	1.53043	0.180875	3.39429	0.000688058
MMAB	160.833	0.931023	1.90663	0.353252	2.63558	0.0083994
ADGRA3	1177.83	0.573743	1.48838	0.195297	2.9378	0.00330548
IGHMBP2	117.167	0.984636	1.97881	0.394979	2.49288	0.0126711
PTRH1	24.1667	1.19878	2.29545	0.462803	2.59026	0.00959037
SPTLC1	522.5	0.702949	1.62783	0.171856	4.09035	4.31e-05
RIMS4	429.333	1.53462	2.89713	0.432018	3.55222	0.000381991
MAGEA12	164.333	0.997806	1.99696	0.333159	2.99499	0.00274455
VEGFA	501	0.684471	1.60711	0.278283	2.45962	0.0139085
SENP7	435	0.626542	1.54386	0.201948	3.10249	0.00191902
MYOZ3	139.167	1.42138	2.67842	0.565536	2.51333	0.0119597
ZNF462	430.5	-0.431015	0.74174	0.165784	-2.59986	0.0093261
ZSCAN12	324.333	0.586198	1.50129	0.215581	2.71916	0.00654479
RNF41	406.333	1.04192	2.05897	0.256628	4.06005	4.91e-05
TMEM129	121.5	1.34417	2.53884	0.555167	2.4212	0.0154695
ZNF519	352.333	0.815404	1.75979	0.295641	2.75809	0.00581406
CEP97	700	0.675728	1.5974	0.205395	3.28989	0.00100226
ZNF780B	557	0.805999	1.74836	0.203428	3.96209	7.43e-05
ZNHIT1	617.833	0.910995	1.88034	0.299484	3.04188	0.00235103
ABHD2	1546	0.484147	1.39876	0.158156	3.06121	0.00220445
FANCI	1402.33	0.773847	1.70982	0.194543	3.97777	6.96e-05
CLPX	503	0.820706	1.76627	0.162168	5.06084	4.17e-07
RC3H2	1367.67	0.642631	1.56117	0.127532	5.03899	4.68e-07
HIPK2	1687.83	0.388977	1.30946	0.147304	2.64064	0.00827499
DENND5A	716	0.592523	1.50788	0.144046	4.11344	3.9e-05
IFNGR2	485.667	0.871155	1.82913	0.190602	4.57053	4.86e-06
SLC25A16	113.5	1.07696	2.10959	0.30965	3.47799	0.000505181
C16orf87	203.667	0.819428	1.76471	0.236798	3.46045	0.000539276
MFAP3	411.333	1.71577	3.28472	0.481033	3.56685	0.000361295
ELOVL6	1104.83	0.461358	1.37684	0.119035	3.87583	0.000106261
TRA2A	1213	0.618244	1.53501	0.118321	5.22515	1.74e-07
ZNF789	284.833	0.608215	1.52437	0.250009	2.43277	0.0149836
WDHD1	578.333	0.534894	1.44884	0.175921	3.04053	0.00236161
SEMA3C	1360	0.848987	1.80124	0.159504	5.32269	1.02e-07
KIAA0895	259.167	0.658804	1.57877	0.189688	3.47309	0.000514496
ARPC5L	293.167	0.990169	1.98642	0.361622	2.73813	0.0061789
G2E3	657.5	0.57887	1.49368	0.18554	3.11992	0.00180902
H2AW	88	1.1375	2.2	0.469718	2.42167	0.0154492
COX15	688.333	0.793513	1.73329	0.186774	4.24852	2.15e-05
TXLNA	1008	0.506062	1.42017	0.179147	2.82484	0.00473043
MTBP	235	0.722795	1.65038	0.227843	3.17233	0.00151219
CBWD1	325	0.486949	1.40148	0.174685	2.78758	0.0053103
CNP	407.333	1.00975	2.01356	0.362646	2.7844	0.00536267
RAP1A	468.667	0.518561	1.43253	0.159195	3.2574	0.00112439
MRPS30	473	0.496938	1.41122	0.156251	3.18038	0.0014708
NNT	661.5	0.60559	1.5216	0.233832	2.58985	0.00960168
HDAC1	431.167	0.842968	1.79374	0.209216	4.02917	5.6e-05
BUD31	837.833	0.446057	1.36231	0.169407	2.63306	0.00846198
PDAP1	3129.67	0.577987	1.49277	0.169784	3.40424	0.000663477
PABPN1	1523.5	0.646656	1.56553	0.169176	3.82239	0.000132166
RARS1	1308.67	0.674968	1.59656	0.175391	3.84835	0.000118914
MACROH2A1	2136	0.653498	1.57298	0.24989	2.61514	0.00891899
NOP2	579.333	0.532232	1.44616	0.178875	2.97545	0.00292562
CHD4	3999.33	0.485262	1.39984	0.166202	2.91971	0.00350352
KPNA1	852.833	0.590604	1.50588	0.120539	4.89969	9.6e-07
ALDH1A3	91.3333	0.879218	1.83938	0.288781	3.04459	0.00233001
YBEY	99.1667	0.863863	1.81991	0.231947	3.72439	0.000195785
UQCRFS1	216.5	0.896259	1.86123	0.298006	3.00752	0.00263391
UBE2G2	1777	0.886963	1.84928	0.169532	5.23183	1.68e-07
TMEM30A	1864.33	0.744537	1.67544	0.25059	2.97114	0.00296695
COX7A2	589.5	0.591424	1.50673	0.197216	2.99886	0.00270994
BLMH	468.833	0.780625	1.71787	0.182845	4.26931	1.96e-05
JKAMP	471.5	0.545969	1.46	0.193665	2.81914	0.00481527
ABCA5	114	0.741467	1.67188	0.224976	3.29576	0.000981559
WASHC5	785.333	0.383117	1.30416	0.162351	2.35981	0.0182842
KBTBD4	159	1.18086	2.26712	0.374046	3.157	0.00159401
SETD3	592.333	0.774762	1.71091	0.176871	4.38038	1.18e-05
ADPRS	138	1.19265	2.28572	0.485865	2.45468	0.0141009
ARSD	155.167	1.07268	2.10333	0.213126	5.03306	4.83e-07
UBR1	536.667	0.639311	1.55759	0.152201	4.20044	2.66e-05
VCPKMT	83.1667	1.00434	2.00602	0.411666	2.43969	0.0146997
SEC23IP	1069	0.556527	1.47072	0.131783	4.22305	2.41e-05
TOGARAM1	143.5	0.736072	1.66563	0.204634	3.59702	0.000321889
H2AZ1	1063.83	1.33938	2.53042	0.293174	4.56854	4.91e-06
DNAJB14	681.667	0.62328	1.54037	0.177414	3.51315	0.000442835
BDH2	176.667	0.584963	1.5	0.245403	2.38368	0.0171406
RTN2	267.833	0.85163	1.80454	0.361321	2.35699	0.0184239
SIRT1	567.5	0.842595	1.79327	0.193855	4.34651	1.38e-05
SPATA5	318.833	0.680524	1.60272	0.211483	3.21786	0.00129149
CHN1	769.833	0.902224	1.86894	0.190846	4.7275	2.27e-06
MTX2	355.667	1.14341	2.20902	0.18164	6.29492	3.08e-10
GTF3A	554.333	0.394563	1.31454	0.158046	2.49651	0.0125422
TSEN2	159	0.601364	1.51715	0.185311	3.24516	0.00117385
LSG1	649	0.490764	1.40519	0.149164	3.29009	0.00100155
ZNF568	185.333	0.709353	1.63507	0.210424	3.37106	0.000748788
KLHL5	845.5	0.773942	1.70994	0.143569	5.39073	7.02e-08
IFT80	586.833	0.531208	1.44514	0.183007	2.90266	0.00370006
PCBD2	104.667	0.751687	1.68376	0.30358	2.47608	0.0132834
ADAT1	412.833	0.596621	1.51217	0.201379	2.96268	0.00304974
RAB18	378.833	0.462173	1.37762	0.182704	2.52963	0.0114183
RARS2	836.5	0.477448	1.39228	0.134201	3.55771	0.000374096
SETD7	318.333	0.622831	1.53989	0.177146	3.51593	0.000438224
ACTR3B	391.167	0.525777	1.43971	0.206687	2.54383	0.0109645
RPLP1	2366.67	1.34749	2.54468	0.431596	3.1221	0.00179564
BPGM	231.667	0.78254	1.72016	0.177321	4.41313	1.02e-05
CENPO	473.333	1.15528	2.22727	0.343266	3.36555	0.000763922
LRPPRC	3881.83	0.723008	1.65062	0.161158	4.48632	7.25e-06
PHPT1	194.5	1.37954	2.60185	0.485898	2.83915	0.00452335
RALB	183.333	1.0217	2.0303	0.294832	3.46535	0.000529543
TMEM218	107	0.900004	1.86607	0.338485	2.65892	0.00783924
RPL3	8589	0.655612	1.57528	0.277407	2.36336	0.0181102
MFSD14A	793	0.737289	1.66704	0.128391	5.74253	9.33e-09
CYTH2	261.833	0.808438	1.75131	0.297299	2.71928	0.0065425
TIAM1	445.333	0.783228	1.72098	0.198263	3.95044	7.8e-05
DTYMK	220.667	0.977178	1.96861	0.361241	2.70506	0.0068293
ATG4B	348.833	0.786814	1.72526	0.287611	2.73569	0.0062249
C11orf71	128.333	0.856164	1.81022	0.205868	4.15881	3.2e-05
HARBI1	32.3333	1.12455	2.18033	0.452503	2.48517	0.012949
HNRNPU	10813.5	0.524835	1.43877	0.0940723	5.57905	2.42e-08
IP6K2	771.833	0.731153	1.65997	0.180406	4.05283	5.06e-05
TRAPPC11	642.167	0.55103	1.46513	0.157525	3.49805	0.000468674
BLOC1S5-TXNDC5	335.833	11.8341	3651.05	3.90689	3.02903	0.00245339
VPS13B	536.833	0.544761	1.45878	0.1807	3.01472	0.00257216
CCNB2	407	0.711186	1.63715	0.187949	3.78393	0.000154372
MAP2K6	151.833	0.667273	1.58807	0.273586	2.43899	0.0147284
RBM48	514.833	0.60562	1.52163	0.167464	3.61641	0.000298717
CASD1	1604.83	0.700561	1.62514	0.132512	5.28678	1.24e-07
AGAP1	1305.17	0.742176	1.6727	0.275099	2.69785	0.00697894
GALNT11	441	0.725926	1.65396	0.209046	3.47257	0.000515506
ANGPT1	56.1667	0.948926	1.93044	0.322879	2.93895	0.00329323
PRPF6	1311.33	0.487942	1.40244	0.177968	2.74174	0.00611152
CHCHD7	55	0.750973	1.68293	0.286764	2.61878	0.00882445
PGAP1	1825.67	0.706001	1.63128	0.251772	2.80413	0.00504531
TAMALIN	18.1667	1.82443	3.54167	0.698519	2.61185	0.00900532
ZNF772	105.5	1.27597	2.42162	0.273097	4.67223	2.98e-06
PDS5A	2160.67	0.567641	1.4821	0.146904	3.86402	0.000111535
MT-ND6	595.667	1.75469	3.37454	0.219714	7.98626	1.39e-15
FAN1	360.5	0.820473	1.76598	0.287597	2.85285	0.00433286
SMC1A	4564.33	0.874849	1.83382	0.136077	6.42905	1.28e-10
FAM136A	474.667	0.964432	1.9513	0.196925	4.89746	9.71e-07
CDK5R1	673.667	0.675984	1.59769	0.188211	3.59164	0.000328607
PHGDH	920.667	1.13538	2.19676	0.359241	3.16049	0.00157504
IREB2	1878	0.743798	1.67458	0.146756	5.06827	4.01e-07
CBX8	310.333	1.2283	2.34291	0.347705	3.5326	0.000411502
UQCRH	1060	1.19227	2.28512	0.248037	4.80684	1.53e-06
CNOT6	1130	0.846541	1.79818	0.222861	3.79851	0.000145568
HNRNPA1P48	8427.5	1.02769	2.03876	0.222123	4.62668	3.72e-06
CD81	510	1.33648	2.52535	0.464164	2.87933	0.00398521
DERA	249.833	0.883154	1.8444	0.245066	3.60373	0.000313679
KLHL12	512.833	0.845809	1.79727	0.206744	4.0911	4.29e-05
RGS4	4221.67	1.53184	2.89154	0.3365	4.55226	5.31e-06
CTBS	158.333	0.559696	1.47396	0.185629	3.01513	0.00256869
SHLD1	27.3333	1.23078	2.34694	0.432427	2.84621	0.00442425
EEF2K	348	0.562541	1.47687	0.203036	2.77065	0.00559439
CRYM	23.8333	1.26589	2.40476	0.450149	2.81217	0.00492088
ZNF416	78.3333	1.1788	2.26389	0.265136	4.44603	8.75e-06
SUGP2	967.167	0.55519	1.46936	0.146461	3.79071	0.00015022
CAMKMT	71.1667	0.840644	1.79085	0.261699	3.21226	0.00131696
ZFP14	404	0.803382	1.74519	0.227978	3.52394	0.000425175
SOCS6	356.833	0.750999	1.68296	0.158769	4.73014	2.24e-06
SEPSECS	195.333	1.02036	2.02842	0.226204	4.51079	6.46e-06
MIEN1	130.667	1.39486	2.62963	0.250824	5.5611	2.68e-08
HINFP	166	0.846195	1.79775	0.337782	2.50515	0.01224
ZNF75D	117.333	0.851824	1.80478	0.322183	2.64391	0.00819537
UNC50	191.167	1.00755	2.0105	0.307186	3.27994	0.00103828
TIMMDC1	604.5	0.871192	1.82917	0.181435	4.80168	1.57e-06
NUFIP2	1344.83	0.69582	1.61981	0.138753	5.01483	5.31e-07
PIK3R4	509	0.721366	1.64874	0.161323	4.47156	7.77e-06
PIWIL1	164.5	0.675697	1.59737	0.198826	3.39844	0.000677707
PELI1	370	0.864603	1.82084	0.174896	4.94352	7.67e-07
TMEM245	588.333	0.776776	1.7133	0.129647	5.99148	2.08e-09
VTI1A	266.5	0.700986	1.62562	0.206563	3.39357	0.000689876
COG4	422.667	0.78572	1.72395	0.262029	2.9986	0.00271219
GPATCH11	619	0.631406	1.54907	0.222689	2.83537	0.00457727
NUP93	502.333	0.662379	1.58269	0.168644	3.92768	8.58e-05
CENPT	199	0.79787	1.73853	0.256163	3.1147	0.00184134
CNTN1	988.167	0.676411	1.59816	0.130552	5.18116	2.21e-07
PPP2R3C	265.833	0.878198	1.83808	0.186542	4.70777	2.5e-06
RACK1	4257.83	0.834224	1.7829	0.288794	2.88865	0.00386905
ASB7	230.5	0.788945	1.72781	0.180435	4.37245	1.23e-05
AZI2	630.667	0.598638	1.51429	0.191981	3.11821	0.00181955
SMN2	75.8333	0.981017	1.97386	0.263829	3.71838	0.000200501
UQCR11	317.833	0.894582	1.85907	0.343974	2.60072	0.00930279
POU2F1	618.667	0.553936	1.46809	0.123773	4.4754	7.63e-06
STK33	105.667	0.734539	1.66387	0.213637	3.43826	0.000585474
PTGER3	17.6667	2.38827	5.23529	0.851591	2.80448	0.00503979
COMMD5	97.5	1.45943	2.75	0.603801	2.41708	0.0156458
PLXDC2	135.333	0.680382	1.60256	0.213172	3.19171	0.00141433
EIF3F	2552.17	0.489078	1.40355	0.174309	2.8058	0.00501915
ARGLU1	2032	0.659716	1.57977	0.139326	4.73506	2.19e-06
LYRM2	630.833	0.53747	1.45142	0.137066	3.92125	8.81e-05
REXO4	381.333	0.585488	1.50055	0.196414	2.98089	0.00287413
STX6	415.333	1.2573	2.39048	0.505473	2.48737	0.0128691
GLUL	1081.5	0.945315	1.92561	0.1988	4.7551	1.98e-06
RGS8	54.1667	1.06711	2.09524	0.349746	3.05112	0.00227993
DHX9	5442.83	0.56489	1.47927	0.141694	3.98669	6.7e-05
CACYBP	923.333	0.511538	1.42557	0.126093	4.05682	4.97e-05
TLCD4-RWDD3	10.1667	3.19639	9.16664	1.30953	2.44087	0.014652
AQR	1094.17	0.519325	1.43328	0.137897	3.76603	0.000165865
NENF	108	1.6939	3.23529	0.484981	3.49271	0.000478149
ITPKC	64	1.03395	2.04762	0.438729	2.35669	0.0184386
VSIG10	201	0.914693	1.88517	0.275806	3.31644	0.000911734
GNL2	1249.17	0.37984	1.3012	0.134117	2.83216	0.00462342
CDCA8	285.333	0.838568	1.78827	0.265808	3.15479	0.00160613
AGO4	409.667	0.619775	1.53664	0.227721	2.72165	0.00649575
VASH1	338.5	0.942835	1.9223	0.345907	2.72569	0.00641673
ING3	225	0.536143	1.45009	0.17778	3.01577	0.0025633
MPP6	358.167	1.8173	3.52421	0.450844	4.03089	5.56e-05
PDCD11	1564	0.685371	1.60812	0.191467	3.57958	0.000344144
SNX7	619.333	0.546884	1.46093	0.161558	3.38506	0.000711636
KIF3B	975	0.630321	1.54791	0.108999	5.78279	7.35e-09
TOR1AIP2	1147	0.836922	1.78624	0.210607	3.97386	7.07e-05
INTS12	175.5	0.783189	1.72093	0.209524	3.73794	0.000185535
STRN3	345.333	0.483517	1.39815	0.199364	2.4253	0.0152956
CASP3	599.333	0.855492	1.80938	0.231412	3.69683	0.000218307
SERINC5	105	0.958973	1.94393	0.311153	3.082	0.00205617
GDAP1	1183.33	0.931648	1.90745	0.217198	4.28939	1.79e-05
RAB2A	989.5	0.708394	1.63398	0.152844	4.63475	3.57e-06
SKA2	514.5	0.559304	1.47356	0.188331	2.96979	0.00298001
KIF1B	1907.17	0.667509	1.58833	0.191654	3.48289	0.000496029
ANKMY2	144	0.687304	1.61027	0.196832	3.49183	0.000479715
MED7	186	0.712198	1.6383	0.237435	2.99954	0.00270384
ACTR3C	18.5	1.49957	2.82759	0.559784	2.67884	0.00738776
CMTR2	378	0.509014	1.42308	0.14547	3.49909	0.000466841
NAA16	480.833	0.694183	1.61797	0.140366	4.94553	7.59e-07
PSMD5	500	0.493345	1.4077	0.134861	3.65817	0.000254019
TMEM101	87.6667	1.4075	2.65278	0.578849	2.43156	0.015034
NIPSNAP1	410.167	0.893987	1.8583	0.343759	2.60062	0.00930544
RBMXL1	461.5	0.645138	1.56389	0.148907	4.3325	1.47e-05
SPPL3	451.167	0.622368	1.5394	0.249233	2.49713	0.0125203
DYRK3	228.667	0.770715	1.70611	0.229364	3.36022	0.000778806
TTC8	1425.5	0.601287	1.51707	0.119508	5.03135	4.87e-07
DDX55	473.333	0.614657	1.53119	0.144866	4.24293	2.21e-05
ITPR1	672.667	0.660438	1.58056	0.158186	4.17508	2.98e-05
RNASEH1	560.5	0.673473	1.59491	0.154843	4.3494	1.37e-05
RPS7	3686.83	0.690505	1.61385	0.17634	3.91576	9.01e-05
PTEN	3685.33	0.54884	1.46291	0.11161	4.9175	8.77e-07
MRM3	97	1.06746	2.09574	0.311131	3.43091	0.000601556
RBM17	668.5	0.59306	1.50844	0.168888	3.51155	0.000445496
FBH1	495.833	0.552704	1.46683	0.184249	2.99976	0.0027019
EEF1E1	206.667	0.555934	1.47012	0.198326	2.80312	0.00506103
CCDC28B	86	0.900465	1.86667	0.35332	2.54858	0.0108161
SLC25A25	197.333	0.905957	1.87379	0.307917	2.94221	0.00325875
ASB8	186.5	0.61511	1.53167	0.235783	2.6088	0.00908613
MRAP2	660.5	0.541406	1.45539	0.229195	2.3622	0.0181666
CETN2	372	0.496071	1.41037	0.152438	3.25424	0.00113696
RPL10	2308.67	1.48127	2.79195	0.385201	3.84546	0.000120327
KDM1A	3128.5	0.558878	1.47312	0.113389	4.92885	8.27e-07
CD163L1	32.1667	1.36405	2.57407	0.444256	3.07043	0.00213754
PNP	276.667	0.776035	1.71242	0.269932	2.87493	0.00404119
PDCD2	639.667	0.675141	1.59675	0.23175	2.91322	0.00357717
SELENOI	1186	1.341	2.53327	0.564421	2.37589	0.0175068
ANAPC16	746.667	1.10021	2.14386	0.22355	4.92154	8.59e-07
RCBTB1	619.833	0.812997	1.75686	0.198639	4.09284	4.26e-05
MED4	511	0.907793	1.87617	0.167962	5.40476	6.49e-08
LRCH1	395.333	0.423911	1.34156	0.147941	2.8654	0.00416483
SUCLA2	380.5	0.824264	1.77063	0.259959	3.17074	0.00152051
NBEA	1383.17	0.520486	1.43444	0.160332	3.2463	0.00116914
FAHD2B	66.3333	0.994566	1.99248	0.307784	3.23137	0.00123197
TATDN3	142.333	0.884924	1.84667	0.195747	4.52076	6.16e-06
MAN2A1	93.5	0.96542	1.95263	0.350389	2.75528	0.00586416
ANKRD10	665.833	0.646929	1.56583	0.176624	3.66275	0.000249522
SAV1	325	0.520505	1.43446	0.180725	2.88009	0.00397563
AMN1	190.5	0.591276	1.50658	0.199716	2.96059	0.00307053
IGF1R	557.333	0.385384	1.30621	0.145666	2.64567	0.00815287
TMEM43	771.667	0.629245	1.54675	0.215014	2.92653	0.00342763
KIAA0232	569.333	0.683153	1.60564	0.145842	4.6842	2.81e-06
TIGD7	100.333	0.900464	1.86667	0.260849	3.45205	0.000556352
SNUPN	138.5	0.712019	1.6381	0.241564	2.94754	0.00320312
CMAS	256.333	1.29186	2.44843	0.244449	5.28478	1.26e-07
QPRT	418.667	0.843354	1.79422	0.350867	2.40363	0.0162334
AP1G1	855.667	0.618529	1.53531	0.183854	3.36423	0.000767563
MTPN	6225.83	0.731551	1.66042	0.160684	4.55273	5.3e-06
FBXL5	315.333	0.880365	1.84084	0.193721	4.54451	5.51e-06
KATNBL1	408.167	0.63571	1.5537	0.155985	4.07547	4.59e-05
EMC7	271.833	0.765816	1.70033	0.210077	3.64541	0.000266964
UBE2D2	681	0.677384	1.59924	0.193689	3.49727	0.00047004
SLC30A9	1861.5	0.647459	1.56641	0.139369	4.64563	3.39e-06
AVL9	754	1.20603	2.30702	0.372202	3.24026	0.00119421
IER5	130.5	1.33744	2.52703	0.437976	3.05368	0.0022605
NDFIP1	2046.5	0.476851	1.3917	0.123213	3.87012	0.000108781
RPP38	79.1667	1.0458	2.06452	0.3621	2.88816	0.00387498
NMT2	212.667	0.638875	1.55711	0.178341	3.58232	0.000340555
TMEM45A	67.1667	0.957251	1.94161	0.294787	3.24727	0.00116519
RYK	596.833	0.902568	1.86939	0.172892	5.22042	1.79e-07
TOPBP1	2316.67	0.399006	1.3186	0.101779	3.9203	8.84e-05
ARL6IP4	258.667	0.514799	1.4288	0.206907	2.48807	0.012844
TMEM215	12	1.6939	3.23529	0.682763	2.48094	0.0131035
SLAIN1	306.833	0.708198	1.63376	0.188749	3.75207	0.000175379
HERPUD1	232.333	0.771291	1.7068	0.276109	2.79343	0.00521522
CLNS1A	1220	0.518739	1.4327	0.110086	4.71212	2.45e-06
TRAPPC8	395.833	0.702403	1.62721	0.16986	4.13519	3.55e-05
CCDC43	373.833	0.930125	1.90544	0.223	4.17097	3.03e-05
ZKSCAN7	95.3333	2.05421	4.15315	0.266719	7.70177	1.34e-14
UQCRC1	442.5	1.12157	2.17584	0.377692	2.96954	0.0029825
IFRD1	672.333	0.538319	1.45228	0.223668	2.40677	0.0160941
PDCD7	550.333	0.481533	1.39623	0.15376	3.13172	0.00173784
MOCS2	164.333	0.679499	1.60158	0.235557	2.88465	0.00391852
FSTL5	106.5	0.61891	1.53571	0.231721	2.67093	0.00756416
DHRS7	250.167	0.8066	1.74908	0.228048	3.53698	0.000404733
PPM1A	976.833	0.773712	1.70966	0.187644	4.12329	3.73e-05
WDR92	155.667	0.673054	1.59444	0.275877	2.43969	0.0146999
ARIH2	1006.5	0.513239	1.42725	0.174673	2.93828	0.00330039
MRS2	369.667	0.577378	1.49213	0.190501	3.03084	0.00243875
DNAJC19	143.833	0.856846	1.81108	0.263941	3.24635	0.00116895
DTD2	143.167	0.883129	1.84437	0.283363	3.1166	0.00182952
PARP2	349.333	0.446808	1.36302	0.141381	3.16032	0.00157599
CLHC1	75.3333	1.11159	2.16084	0.35261	3.15247	0.00161897
DUSP19	57.8333	1.18497	2.27359	0.352234	3.36415	0.000767799
RNF2	626.833	0.545749	1.45978	0.155463	3.51046	0.000447329
TRMT1L	542.333	0.591616	1.50693	0.174599	3.38843	0.000702938
PHC3	402.167	0.543229	1.45723	0.182827	2.97127	0.0029657
MIS18A	196.333	0.694014	1.61778	0.209723	3.30919	0.000935666
ZNF300	907.333	0.664479	1.585	0.202126	3.28745	0.00101099
G3BP1	2261.67	0.920972	1.89339	0.184636	4.98805	6.1e-07
SUMF2	499	1.13442	2.1953	0.265779	4.26829	1.97e-05
STRADB	181	0.801096	1.74242	0.185432	4.32016	1.56e-05
PDZK1	19.5	1.22827	2.34286	0.513989	2.38968	0.016863
LANCL2	291.667	1.07989	2.11388	0.270352	3.99439	6.49e-05
DDC	1114.5	0.720994	1.64832	0.196135	3.676	0.000236916
FIGNL1	693.833	0.85825	1.81284	0.305139	2.81266	0.00491341
SEC61G	556.833	0.889954	1.85312	0.242135	3.67545	0.000237435
NUCKS1	8829	0.790819	1.73006	0.144593	5.46928	4.52e-08
MEIS1	314.833	0.432428	1.3495	0.174665	2.47576	0.0132952
MAP2K4	395.333	0.684005	1.60659	0.205662	3.32587	0.000881443
UTP23	461.333	0.781618	1.71906	0.244644	3.19492	0.00139868
CCNI	6204.5	0.410043	1.32873	0.0948873	4.32137	1.55e-05
TOMM7	172.833	1.58682	3.00386	0.435216	3.64604	0.000266309
ENOPH1	538.5	0.847858	1.79983	0.214439	3.95384	7.69e-05
DLG3	84	1.02584	2.03614	0.259112	3.95906	7.52e-05
TRAK2	880.5	0.522868	1.43681	0.21536	2.42788	0.0151875
NOC3L	797.167	0.609134	1.52534	0.148877	4.09151	4.29e-05
EIF4B	3413.67	0.790944	1.73021	0.304775	2.59517	0.00945434
ESS2	177.833	0.68027	1.60244	0.267351	2.54448	0.010944
TRIM59	23.5	-1.94937	0.258929	0.568194	-3.43082	0.000601758
CRLS1	411.167	0.853276	1.8066	0.267794	3.18631	0.00144099
UBAP2L	8815.67	-0.78855	0.578926	0.208328	-3.78513	0.000153628
STRAP	1875.33	0.833259	1.78171	0.113015	7.37301	1.67e-13
AEBP2	340.167	0.687038	1.60997	0.260922	2.63312	0.00846056
PRDX1	1147.67	1.19239	2.28531	0.162032	7.35897	1.85e-13
TSPYL5	756	0.769628	1.70483	0.29469	2.61165	0.00901058
CTSK	46.5	0.907882	1.87629	0.33199	2.73467	0.00624433
MCL1	2575.67	0.780248	1.71743	0.178806	4.36365	1.28e-05
RNGTT	633	0.822299	1.76822	0.131103	6.27217	3.56e-10
ATG101	150	0.956932	1.94118	0.346773	2.75953	0.00578843
CLIC4	2302.17	0.686326	1.60918	0.120541	5.69372	1.24e-08
FANCF	289.167	1.10354	2.14882	0.204556	5.39484	6.86e-08
CEP70	244	0.517924	1.43189	0.174597	2.9664	0.0030131
ICA1L	274.667	0.651668	1.57098	0.253152	2.57421	0.0100469
PPM1L	938.333	0.519055	1.43302	0.181622	2.85789	0.00426467
NCAPH2	252.333	1.13363	2.19409	0.449907	2.51969	0.0117458
ZBTB40	676.667	0.668379	1.58929	0.219936	3.03897	0.00237391
ORC5	402.167	0.447176	1.36337	0.160482	2.78645	0.00532882
RPL29	2869.33	0.877125	1.83671	0.328135	2.67306	0.00751628
PLEKHB2	717.167	1.48434	2.79788	0.494893	2.9993	0.00270597
BIRC6	2287.17	0.571046	1.4856	0.122635	4.65645	3.22e-06
NOL10	1068	0.438311	1.35502	0.157606	2.78105	0.0054183
FBXL4	285.333	0.594801	1.51026	0.170338	3.49189	0.000479613
MORF4L1	1321.5	1.12382	2.17923	0.23102	4.8646	1.15e-06
FAM114A2	256.667	0.635891	1.5539	0.174413	3.6459	0.000266454
PCMT1	448.167	0.699032	1.62341	0.173939	4.01883	5.85e-05
RHOT1	509.667	0.587322	1.50246	0.192674	3.04828	0.00230159
LSM14A	818	0.815907	1.76041	0.193545	4.21559	2.49e-05
FAR1	1209.17	0.795494	1.73567	0.145217	5.47795	4.3e-08
KMT5A	395	0.602739	1.5186	0.230464	2.61533	0.00891416
ACSL3	1246	0.441075	1.35762	0.145889	3.02337	0.00249977
LUC7L	928.333	0.523699	1.43764	0.120614	4.34194	1.41e-05
IKZF5	273.667	0.838166	1.78778	0.352335	2.37889	0.0173648
CHD9	1376.33	0.989531	1.98554	0.344078	2.87589	0.00402889
CTNNA2	726.5	0.526719	1.44065	0.166709	3.15952	0.00158028
ACTL6A	610.833	0.911722	1.88129	0.186039	4.90071	9.55e-07
ZMPSTE24	807.667	0.797306	1.73785	0.169816	4.69511	2.66e-06
PPIE	387.833	0.538096	1.45205	0.205354	2.62034	0.00878429
SMAP2	375.167	0.540765	1.45474	0.220891	2.44811	0.0143609
CASP7	90.1667	1.06449	2.09143	0.315549	3.37345	0.000742322
ATP2B1	461.5	0.647329	1.56627	0.220694	2.93315	0.00335545
UHRF1	479.167	0.730814	1.65957	0.208729	3.50126	0.000463061
ARHGAP11A	528.5	0.780078	1.71722	0.148133	5.26605	1.39e-07
INPP5F	1321.17	0.445767	1.36204	0.15695	2.84019	0.00450872
MICOS10	220.167	1.00656	2.00911	0.269129	3.74005	0.000183981
APPL1	1012.83	0.736839	1.66652	0.119242	6.17935	6.44e-10
CRY2	68.5	1.26105	2.39669	0.465468	2.7092	0.00674461
OSBP	545.667	0.619196	1.53602	0.162067	3.82061	0.000133124
CDK1	849.167	0.961097	1.94679	0.168275	5.71147	1.12e-08
STX8	107.667	0.691878	1.61538	0.23086	2.99695	0.00272693
CCNT1	708	0.99084	1.98734	0.135948	7.28836	3.14e-13
PUS7L	499	0.622406	1.53944	0.150311	4.1408	3.46e-05
LBR	696.167	1.11716	2.1692	0.279121	4.00243	6.27e-05
PYCR2	288	1.14918	2.21788	0.425245	2.7024	0.00688413
ZNF638	1769.67	0.443135	1.35956	0.178528	2.48215	0.0130591
PGM1	464.5	0.757155	1.69015	0.261247	2.89823	0.00375274
MTF1	346	0.391552	1.3118	0.14932	2.62223	0.00873557
GCH1	484.333	1.14242	2.20751	0.44579	2.56268	0.0103867
UTRN	66.5	0.824429	1.77083	0.334125	2.46742	0.0136089
PTPRJ	90.3333	0.808401	1.75127	0.24623	3.28311	0.00102667
ITGB3BP	306.167	0.666597	1.58732	0.204369	3.26172	0.00110737
KPNA4	1005.83	0.545227	1.45925	0.156136	3.492	0.000479422
ZNF407	252.167	0.734424	1.66373	0.195403	3.75851	0.000170927
MTRF1L	374.667	0.463451	1.37884	0.142587	3.25031	0.00115278
MAFG	440	1.41504	2.66667	0.392166	3.60826	0.000308255
TMEM59	678.833	0.529383	1.44331	0.123198	4.297	1.73e-05
VKORC1L1	1495.5	0.620693	1.53761	0.136482	4.5478	5.42e-06
ANXA6	351.333	0.694777	1.61863	0.283213	2.4532	0.0141593
TMEM87A	243.833	0.945608	1.926	0.167456	5.64691	1.63e-08
DYNC1I2	717.333	0.697057	1.62119	0.169097	4.12222	3.75e-05
NIPSNAP3B	42.6667	1.21703	2.32468	0.433536	2.80722	0.00499711
MRPL14	85.1667	1.84944	3.6036	0.430371	4.29732	1.73e-05
GPR137C	207.167	0.782335	1.71991	0.220852	3.54235	0.000396584
HBEGF	47	0.775294	1.71154	0.325543	2.38154	0.0172403
LYSMD2	48.3333	1.152	2.22222	0.342547	3.36305	0.000770861
FBXW11	833.833	0.763016	1.69704	0.190519	4.00494	6.2e-05
ARHGAP19	473	0.927396	1.90184	0.175082	5.29693	1.18e-07
EIF2D	280.5	1.01159	2.01613	0.238226	4.24633	2.17e-05
CENPK	334.833	0.592746	1.50811	0.158613	3.73707	0.000186176
CNBP	1274.83	1.1545	2.22607	0.158219	7.29682	2.95e-13
USP4	611.333	0.489204	1.40367	0.203837	2.39998	0.016396
PHF20	627	0.695795	1.61978	0.197392	3.52495	0.000423561
GAS6	230.667	1.13508	2.19631	0.407846	2.78311	0.00538408
CNOT4	714.333	-0.586926	0.66576	0.212505	-2.76194	0.00574593
DTD1	490.5	0.609926	1.52618	0.19761	3.08652	0.00202515
HSP90B1	7311.33	0.533236	1.44717	0.173147	3.07967	0.00207228
CDC27	1636.83	0.395861	1.31573	0.155304	2.54894	0.010805
FAM126B	271.833	0.694192	1.61798	0.179992	3.8568	0.000114882
SLX4IP	258.833	0.632345	1.55008	0.178888	3.53486	0.000407984
TAF12	263.5	0.387395	1.30803	0.159821	2.42393	0.0153535
RPL8	4258.67	0.949812	1.93162	0.372502	2.54981	0.010778
RNF114	246.5	0.861672	1.81714	0.347059	2.48278	0.013036
STX16	640	1.6932	3.23374	0.690705	2.45141	0.0142297
TRAF5	518.333	0.598506	1.51415	0.185108	3.23328	0.00122376
LEMD2	255.167	1.47521	2.78025	0.349314	4.22317	2.41e-05
MRPL22	103.167	1.27494	2.41989	0.364375	3.49898	0.000467039
BEX2	379.667	0.830295	1.77805	0.324043	2.5623	0.0103983
MORC4	62.6667	1.02308	2.03226	0.321845	3.17881	0.00147881
TCEAL8	487	0.596904	1.51247	0.170766	3.49544	0.000473276
HS6ST1	240	0.955146	1.93878	0.380027	2.51336	0.0119586
ARSB	352.5	0.763585	1.6977	0.222931	3.4252	0.000614343
TRAM1L1	74.1667	1.04891	2.06897	0.349818	2.99844	0.00271363
TBC1D15	512.667	0.52928	1.44321	0.187316	2.8256	0.00471928
F2R	303.5	0.835442	1.7844	0.161931	5.15923	2.48e-07
PKN2	484	0.762458	1.69638	0.172465	4.42094	9.83e-06
RPSA	4242	0.91386	1.88408	0.236716	3.86057	0.000113122
C8orf76	124	0.76184	1.69565	0.246425	3.09157	0.00199099
ZDHHC6	454	0.666206	1.58689	0.182353	3.65339	0.000258801
SDF2	112	0.961526	1.94737	0.385733	2.49272	0.0126767
BTBD10	272.5	0.475449	1.39035	0.160801	2.95676	0.0031089
ZKSCAN4	96.5	0.867415	1.82439	0.283327	3.06153	0.00220208
RGPD1	139.167	0.693815	1.61756	0.235816	2.94219	0.00325899
OGT	1246.5	0.614441	1.53096	0.173539	3.54065	0.000399141
CADM3	413.833	0.60727	1.52337	0.235469	2.57899	0.00990907
SNX12	108.167	0.904335	1.87168	0.366826	2.4653	0.01369
BMS1	1498.33	0.473441	1.38842	0.100285	4.72095	2.35e-06
RET	4424.67	0.649156	1.56825	0.227431	2.8543	0.00431322
PPP1R7	336.333	0.535087	1.44903	0.179591	2.97947	0.00288749
PASK	322.833	0.962179	1.94825	0.301176	3.19474	0.00139956
KLLN	89.8333	0.625227	1.54245	0.228251	2.73921	0.00615866
UBTD2	686.667	0.567475	1.48193	0.121588	4.66719	3.05e-06
CREBRF	196.833	0.705128	1.63029	0.293386	2.40341	0.0162428
VTI1B	928.333	0.53334	1.44728	0.182697	2.91926	0.00350869
SFXN1	896.333	0.653707	1.57321	0.15437	4.23469	2.29e-05
PSMA3	342.167	0.888608	1.85139	0.208331	4.26536	2e-05
PIGH	92.3333	0.835051	1.78392	0.267577	3.12079	0.00180366
AFAP1	902.833	0.598069	1.51369	0.246557	2.42569	0.0152795
DICER1	1174	0.618838	1.53564	0.179867	3.44054	0.000580565
DMAC2L	308	0.961526	1.94737	0.193463	4.97007	6.69e-07
MTMR12	219.333	0.523097	1.43704	0.182435	2.8673	0.00413985
CDAN1	128.667	1.15713	2.23013	0.462746	2.50056	0.0123996
MAP2K1	241.5	0.955423	1.93915	0.293978	3.24999	0.00115411
EID1	2222	0.724743	1.65261	0.13506	5.36607	8.05e-08
NADK2	254.333	0.8029	1.7446	0.313377	2.56209	0.0104044
C1GALT1	440.333	0.906786	1.87486	0.288416	3.14402	0.00166646
FBXO34	305.333	0.852409	1.80551	0.256791	3.31947	0.000901889
DDOST	1098.83	1.1603	2.23503	0.324193	3.57904	0.000344863
ENDOD1	97	0.750202	1.68203	0.279717	2.682	0.0073184
UBR2	570.833	0.497711	1.41197	0.15815	3.14709	0.00164902
DMAC1	282.833	0.892898	1.8569	0.245568	3.63606	0.000276842
ITFG1	640	0.55528	1.46945	0.16734	3.31828	0.000905735
REEP3	814.333	0.524188	1.43812	0.196754	2.66417	0.00771778
ZNF549	198.5	0.536667	1.45062	0.201802	2.65938	0.00782851
PSENEN	166.833	0.997839	1.99701	0.371705	2.68449	0.00726399
IFT22	197.667	0.777333	1.71396	0.233845	3.32414	0.000886916
MKLN1	1325.83	0.426364	1.34384	0.166492	2.56086	0.0104414
USP13	554.5	0.903484	1.87058	0.168881	5.34984	8.8e-08
SHMT1	184	0.77613	1.71253	0.290103	2.67536	0.00746499
NCOA3	242.833	0.56354	1.47789	0.235768	2.39023	0.0168377
BTF3L4	448.5	1.12738	2.18462	0.317034	3.55602	0.000376514
NRDC	1228.67	0.50047	1.41467	0.142764	3.50556	0.000455641
ECHDC1	504.167	1.05255	2.07419	0.200892	5.23935	1.61e-07
SERTAD4	394.667	0.462063	1.37751	0.178862	2.58335	0.00978458
NAA35	432.667	0.574319	1.48897	0.17789	3.2285	0.0012444
AGTPBP1	837.167	0.506625	1.42072	0.195741	2.58825	0.00964651
HNRNPA0	2527.33	1.07763	2.11056	0.300153	3.59027	0.000330341
AQP1	22.6667	1.52893	2.88571	0.558125	2.7394	0.00615513
RTCA	336.5	0.518566	1.43253	0.18406	2.81737	0.00484186
CYP7B1	91.6667	0.739764	1.6699	0.251916	2.93656	0.00331879
RARG	159.833	0.838178	1.78779	0.311187	2.69349	0.00707088
HACE1	335.5	0.819758	1.76511	0.188095	4.35822	1.31e-05
NUS1	982.667	1.02688	2.03761	0.183043	5.61005	2.02e-08
ZNF844	102.5	0.536251	1.4502	0.223558	2.39871	0.0164529
EEF1A1	12992.7	1.19918	2.2961	0.249306	4.81008	1.51e-06
TARS1	1777.33	0.54875	1.46282	0.107196	5.11914	3.07e-07
CA5B	121.833	0.662697	1.58304	0.225797	2.93492	0.00333629
PMM2	387.167	0.660939	1.58111	0.160037	4.1299	3.63e-05
THBS3	371.833	0.85585	1.80982	0.339428	2.52144	0.0116875
ANAPC5	896.167	0.731674	1.66056	0.171793	4.25905	2.05e-05
TDP2	340	0.779368	1.71638	0.178555	4.36486	1.27e-05
BTN3A3	55	1.01972	2.02752	0.349836	2.91485	0.00355859
PGD	2137.5	0.620204	1.53709	0.154929	4.00314	6.25e-05
CHCHD2	1280	1.34158	2.53429	0.435087	3.08348	0.00204598
PIP4K2A	211.167	0.665133	1.58571	0.237111	2.80515	0.00502927
TRIP4	190.167	0.566021	1.48043	0.214997	2.6327	0.008471
CHORDC1	519	0.772161	1.70783	0.160851	4.80046	1.58e-06
CDK7	244.333	0.623612	1.54073	0.189986	3.28242	0.00102921
ICE2	572.833	0.591612	1.50693	0.21266	2.78196	0.00540323
CCNB1	618.833	0.80766	1.75037	0.267379	3.02066	0.00252228
ABCB7	238	0.773724	1.70968	0.162142	4.77188	1.83e-06
RLIM	1608.33	0.832671	1.78098	0.181594	4.58534	4.53e-06
SAR1B	241.667	0.912806	1.8827	0.231322	3.94605	7.95e-05
FADS1	1852.17	0.597523	1.51312	0.166676	3.58493	0.000337165
CCNL1	855.667	0.476375	1.39124	0.121087	3.93416	8.35e-05
PTX3	32.3333	1.12455	2.18033	0.464237	2.42235	0.0154203
MAOB	923.333	0.70428	1.62933	0.13786	5.10865	3.24e-07
NEU3	203.5	0.843221	1.79405	0.353025	2.38856	0.0169148
ZBTB6	542.167	0.585332	1.50038	0.167302	3.49865	0.000467619
GCA	116.667	0.830075	1.77778	0.265974	3.12088	0.00180309
INO80B	110.167	1.10274	2.14762	0.395614	2.78741	0.0053131
RPS6KB1	799.333	0.802158	1.74371	0.158324	5.06657	4.05e-07
PRDX3	950.833	0.896143	1.86108	0.199589	4.48993	7.12e-06
NSD1	1518.17	0.568878	1.48337	0.209709	2.7127	0.00667366
GHITM	773	0.940217	1.91882	0.204632	4.59467	4.33e-06
TRMT12	145.833	0.902153	1.86885	0.234056	3.85443	0.000115998
TSNAX	1074.5	0.645646	1.56444	0.158706	4.06819	4.74e-05
TMEM98	274.167	0.926937	1.90123	0.335002	2.76696	0.00565823
NEIL2	70.1667	1.39468	2.62931	0.44693	3.12059	0.0018049
CMBL	322.167	0.810288	1.75356	0.304014	2.6653	0.00769207
MTHFD1	1053	0.740133	1.67033	0.160062	4.62405	3.76e-06
TRIM13	707.5	0.738235	1.66813	0.194715	3.79135	0.000149829
MXRA7	995.167	1.15999	2.23456	0.208968	5.55105	2.84e-08
NRF1	148.167	0.746494	1.67771	0.278419	2.68119	0.00733608
RGL2	270.5	1.23044	2.34639	0.373454	3.29477	0.000985019
TARBP1	680.333	0.798753	1.7396	0.169966	4.69949	2.61e-06
RPS27L	134.833	1.3495	2.54825	0.276459	4.88139	1.05e-06
AGO2	1490	0.402149	1.32148	0.132117	3.04388	0.00233549
PSMB3	398.833	1.00724	2.01006	0.344032	2.92775	0.00341422
ITPRIPL2	214.5	0.934905	1.91176	0.227897	4.10231	4.09e-05
ZBTB39	410.333	0.730094	1.65875	0.247718	2.94728	0.00320578
KLF9	224	0.605566	1.52158	0.171003	3.54126	0.000398222
CHMP1B	526.333	0.940106	1.91867	0.189665	4.95667	7.17e-07
TPM3	3008.33	0.775204	1.71143	0.135732	5.7113	1.12e-08
KIF13A	308	0.459769	1.37532	0.153192	3.00127	0.00268858
PLEKHG2	1238.5	-0.959994	0.514059	0.400784	-2.39529	0.0166072
IARS2	1591.17	0.885419	1.8473	0.200523	4.41555	1.01e-05
RAB12	413.333	0.462321	1.37776	0.153093	3.01986	0.00252889
ELOC	299	1.1361	2.19786	0.256992	4.42075	9.84e-06
LSM7	264.667	1.19395	2.28779	0.347232	3.43848	0.000584983
TULP4	741.5	0.455792	1.37154	0.174893	2.60612	0.00915757
ZDHHC24	101	1.22013	2.32967	0.438628	2.78169	0.00540766
ERGIC3	923	0.816164	1.76072	0.280314	2.9116	0.00359577
ZRANB1	579.167	0.813883	1.75794	0.178711	4.55419	5.26e-06
MTMR2	936.667	0.408301	1.32712	0.126836	3.21912	0.00128586
NTPCR	366.833	0.782948	1.72064	0.231998	3.3748	0.000738683
ZBTB26	457.333	0.766203	1.70079	0.167791	4.5664	4.96e-06
CYB5R4	2207.67	0.381672	1.30285	0.14311	2.66699	0.0076533
MCC	1272.83	0.411953	1.33049	0.106362	3.8731	0.000107459
C11orf95	515	1.13235	2.19215	0.345183	3.28042	0.00103651
PLPP5	187.5	0.880419	1.84091	0.343696	2.56162	0.0104185
SMARCD2	447.333	0.719791	1.64694	0.294784	2.44176	0.0146158
ZW10	302.667	0.543372	1.45737	0.173447	3.13279	0.00173156
BUD23	507.833	0.88986	1.853	0.359341	2.47637	0.0132728
GNG12	452.5	0.844857	1.79609	0.185889	4.54495	5.49e-06
C12orf49	567.167	0.728154	1.65652	0.15342	4.74615	2.07e-06
PARK7	932.833	1.06742	2.09569	0.205974	5.18231	2.19e-07
ERRFI1	177.667	0.570316	1.48485	0.182964	3.1171	0.00182642
LAGE3	35.8333	2.36257	5.14286	0.870676	2.71349	0.00665785
CEP43	312.667	0.715677	1.64225	0.258128	2.77256	0.00556164
SFT2D2	842.167	0.827696	1.77485	0.171405	4.82889	1.37e-06
MCTS1	258.167	1.39376	2.62763	0.25441	5.47843	4.29e-08
TMA7	279.833	1.23346	2.3513	0.286261	4.30886	1.64e-05
TPBG	44.8333	1.37109	2.58667	0.392087	3.49692	0.000470668
PHF20L1	1074	0.463348	1.37874	0.195905	2.36517	0.0180219
GABARAP	1467	0.699844	1.62433	0.25841	2.70827	0.00676344
IPO5	2559.17	0.816961	1.76169	0.198954	4.10628	4.02e-05
OAT	662	1.09421	2.13496	0.262733	4.16473	3.12e-05
KRR1	902.333	0.673916	1.5954	0.174066	3.87161	0.000108119
BPNT1	297.333	0.855551	1.80945	0.286411	2.98714	0.00281599
BROX	844.5	0.661069	1.58125	0.170176	3.88462	0.00010249
UBE3A	1569.17	0.616958	1.53364	0.17453	3.53498	0.00040781
ZC3H11B	325	0.499136	1.41337	0.203893	2.44803	0.0143639
RPL24	2392.83	0.996234	1.99479	0.250741	3.97317	7.09e-05
RRP12	595.5	0.779983	1.71711	0.314457	2.48041	0.013123
UBN2	1377.33	0.541158	1.45514	0.132886	4.07234	4.65e-05
FOXK1	522	1.04794	2.06758	0.361484	2.899	0.00374352
CMPK1	501	0.581764	1.49668	0.14266	4.07796	4.54e-05
INO80D	320.167	0.614438	1.53096	0.209131	2.93805	0.0033028
SCHIP1	750.167	0.549523	1.4636	0.150019	3.66301	0.000249266
ONECUT2	558	0.407751	1.32662	0.127515	3.19766	0.00138545
VPS4B	715.167	0.918052	1.88956	0.168463	5.44959	5.05e-08
USF1	285.5	0.627905	1.54532	0.213585	2.93984	0.00328377
PITPNC1	663	0.437064	1.35385	0.153714	2.84335	0.00446422
SFRP1	359	0.581057	1.49594	0.173966	3.34005	0.000837631
RPS9	1922.5	1.34574	2.5416	0.450148	2.98955	0.00279391
INTS6L	124.833	0.785456	1.72364	0.257995	3.04446	0.00233102
PHF2	509.5	0.606231	1.52228	0.200144	3.02897	0.00245387
RPS26	215.5	0.984963	1.97926	0.272766	3.61102	0.000304995
POLR3K	137.667	1.21243	2.31727	0.351367	3.4506	0.000559342
C1orf50	47.6667	1.09954	2.14286	0.462387	2.37796	0.0174089
MT-ND2	508508	-1.15603	0.448745	0.314012	-3.6815	0.000231867
SRRD	244.667	0.504317	1.41845	0.189163	2.66605	0.00767491
TANGO6	122.333	0.688941	1.6121	0.262685	2.62269	0.00872399
MARS1	1352.67	0.586741	1.50185	0.219587	2.67202	0.00753969
REV1	463.333	0.511801	1.42583	0.148144	3.45476	0.000550787
OGA	1106.83	0.862007	1.81756	0.157873	5.46012	4.76e-08
PHF23	528	0.671268	1.59247	0.269123	2.49428	0.0126214
ARPC4	715.167	0.903219	1.87023	0.375444	2.40573	0.01614
ZNF426	256.167	0.847705	1.79964	0.160506	5.28146	1.28e-07
CHKA	249.333	1.01159	2.01613	0.258462	3.91388	9.08e-05
IPO11	379.5	0.693535	1.61724	0.178578	3.88365	0.000102899
CCNH	255.833	0.58888	1.50408	0.224199	2.6266	0.0086243
STX2	558.667	0.604357	1.5203	0.160528	3.76482	0.000166672
RBM39	1817.67	0.524796	1.43873	0.144646	3.62815	0.000285463
KARS1	1598.83	0.829083	1.77656	0.18604	4.45647	8.33e-06
KLHL36	56	2.65635	6.30435	0.494511	5.37166	7.8e-08
KPNA3	1055.33	0.669784	1.59083	0.169139	3.95996	7.5e-05
LYSMD1	215.5	0.960015	1.94533	0.20635	4.65236	3.28e-06
EIF5A	1537	0.699208	1.62361	0.295878	2.36317	0.0181195
ATP6V1G1	1140.5	0.475241	1.39015	0.141906	3.34898	0.000811104
TIMM50	300.167	0.782865	1.72054	0.313604	2.49635	0.0125479
GLRX3	528.667	0.820057	1.76548	0.189046	4.33787	1.44e-05
HNRNPD	4381.33	0.609977	1.52623	0.137837	4.42536	9.63e-06
COPS4	273.167	0.495996	1.41029	0.176688	2.80719	0.00499751
AP1AR	535	0.648926	1.568	0.19708	3.29269	0.000992325
TXNIP	1804.67	0.988823	1.98456	0.202453	4.88421	1.04e-06
PLK2	406.667	0.535853	1.4498	0.147543	3.63185	0.0002814
CACNA2D1	1327	0.827968	1.77518	0.183776	4.5053	6.63e-06
APMAP	463.333	0.920538	1.89282	0.328138	2.80534	0.0050264
TMOD3	887.833	0.512863	1.42688	0.12854	3.98991	6.61e-05
EDRF1	663.833	0.443179	1.3596	0.16982	2.60971	0.00906196
MYNN	368.833	0.501759	1.41594	0.178924	2.80432	0.00504229
MRPL54	63	1.06926	2.09836	0.4389	2.43624	0.014841
ABCF2	824.5	0.665384	1.58599	0.201546	3.3014	0.000962026
GJC1	781.5	0.810136	1.75338	0.15645	5.17825	2.24e-07
MBTPS1	1093.33	0.57672	1.49145	0.191609	3.00989	0.00261344
RWDD2A	113.333	0.819037	1.76423	0.250231	3.27313	0.00106364
RAMAC	278.333	1.11695	2.16888	0.253316	4.40932	1.04e-05
RASSF3	280.667	0.687825	1.61085	0.284773	2.41534	0.0157203
NOSIP	208.833	0.870615	1.82844	0.322005	2.70373	0.00685651
RPL13A	6491.67	0.739377	1.66945	0.303979	2.43233	0.0150021
CDKN2C	159.833	0.943944	1.92378	0.343135	2.75095	0.00594235
GYG1	47.8333	1.27302	2.41667	0.374057	3.40327	0.000665839
CCDC50	1171.17	0.606209	1.52225	0.156005	3.88583	0.000101983
CAMK4	701.833	1.03353	2.04703	0.24106	4.28746	1.81e-05
EMSY	443.667	-0.659429	0.633129	0.203745	-3.23653	0.00120991
ADPGK	262	1.68458	3.21448	0.470521	3.58026	0.000343257
ZCCHC18	45.8333	0.968636	1.95699	0.319616	3.03062	0.00244052
IST1	649.167	0.555698	1.46988	0.199576	2.7844	0.00536271
PTPN1	580	0.600526	1.51627	0.191979	3.12808	0.00175953
RAPGEF6	442.5	0.628113	1.54554	0.1674	3.75218	0.000175305
GOLGA8A	625	0.459349	1.37492	0.17273	2.65935	0.00782919
EMC3	290.667	0.833092	1.7815	0.239188	3.483	0.000495833
HIBCH	201.833	0.656813	1.5766	0.183208	3.58506	0.000337003
SUMO1	821	0.908687	1.87734	0.15799	5.75155	8.84e-09
TMED7	1116.83	0.903838	1.87104	0.200459	4.50883	6.52e-06
ANO6	1823.67	0.529573	1.4435	0.13496	3.92392	8.71e-05
AJUBA	18.1667	1.20353	2.30303	0.50962	2.36163	0.0181949
BEX1	929.667	0.640358	1.55872	0.21695	2.95164	0.0031609
EIF4A3	652.167	0.634604	1.55251	0.198328	3.19978	0.00137534
LAMP2	399	0.474277	1.38922	0.172479	2.74976	0.00596389
SKIL	461.5	0.985956	1.98062	0.301773	3.26721	0.00108615
PPA1	933.167	0.747557	1.67895	0.121472	6.15415	7.55e-10
PAM	431.833	0.54655	1.46059	0.140675	3.88519	0.00010225
TP53BP1	1560.33	0.629277	1.54679	0.162294	3.8774	0.000105578
GTF2H2	1329.67	0.407024	1.32595	0.120378	3.38123	0.000721632
DNAJC6	988.333	0.407519	1.3264	0.111785	3.64555	0.000266823
IVNS1ABP	2225.67	0.716145	1.64279	0.159919	4.47817	7.53e-06
LEPR	49.5	1	2	0.367249	2.72295	0.0064702
HSD17B4	1155.83	0.550372	1.46446	0.124492	4.42094	9.83e-06
GGA2	517.667	0.872914	1.83136	0.259887	3.35882	0.00078275
CPEB3	77.8333	0.845115	1.79641	0.247965	3.4082	0.000653932
MRPL50	392.333	0.815306	1.75967	0.161122	5.06017	4.19e-07
AEN	261.667	1.04712	2.06641	0.338607	3.09245	0.00198513
BACH1	320.833	0.733369	1.66252	0.191801	3.8236	0.000131515
TUBGCP5	279.5	0.602189	1.51802	0.208005	2.89507	0.00379075
ANKRD27	303.333	0.661349	1.58156	0.163219	4.0519	5.08e-05
ATP1B1	3973.5	0.660103	1.58019	0.121376	5.43851	5.37e-08
GINS2	356.833	0.803121	1.74487	0.224163	3.58275	0.000339994
CLPTM1L	830.167	0.601153	1.51693	0.253917	2.36751	0.0179081
ZDHHC20	469.667	0.795702	1.73592	0.157067	5.06601	4.06e-07
SLC36A4	649.167	0.589594	1.50482	0.196186	3.00527	0.00265342
ARPC3	1590.17	0.450915	1.36691	0.117919	3.82393	0.000131339
DYNC1LI2	1618.67	0.918093	1.88962	0.183933	4.99145	5.99e-07
DCAF8	695.167	0.781599	1.71904	0.248507	3.14517	0.00165988
SYT11	2707.83	0.788203	1.72692	0.181848	4.33441	1.46e-05
ZNF726	106.5	0.791414	1.73077	0.229883	3.44268	0.000575979
NUDT19	163.333	0.854413	1.80802	0.266842	3.20194	0.00136506
STAT1	676.167	0.503613	1.41776	0.141166	3.56752	0.000360381
GLS	1103.5	0.99608	1.99457	0.213317	4.66948	3.02e-06
CLCN3	1085.83	0.65824	1.57816	0.175601	3.74849	0.000177902
TBC1D32	166.333	0.8444	1.79552	0.230398	3.66496	0.00024738
NPM1	5056.67	0.488884	1.40336	0.144738	3.37772	0.000730896
ACTR8	365.667	0.761568	1.69533	0.219336	3.47215	0.000516305
CCDC117	395.833	0.963704	1.95031	0.345219	2.79157	0.00524527
EFL1	391.833	0.429008	1.34631	0.147299	2.9125	0.0035855
FAM168B	2067.83	0.574215	1.48887	0.206795	2.77673	0.00549089
CENPW	85.1667	1.05541	2.07831	0.277538	3.80277	0.000143088
NAXE	352	1.15343	2.22443	0.446391	2.58391	0.00976864
POGLUT1	561.333	0.829108	1.77659	0.160142	5.17733	2.25e-07
OSBPL8	1696.83	0.76234	1.69624	0.190623	3.9992	6.36e-05
C3orf14	424.833	0.617108	1.5338	0.143898	4.2885	1.8e-05
CDK17	256.5	0.463278	1.37867	0.154537	2.99785	0.00271892
PTMA	7862.83	0.616736	1.5334	0.184074	3.35047	0.000806752
NDUFS2	816.667	0.920341	1.89256	0.216095	4.25897	2.05e-05
DBI	261.333	0.892276	1.8561	0.257354	3.46712	0.000526064
MCM3AP	895	0.843152	1.79396	0.240191	3.51033	0.000447549
PEG3	334.167	0.795214	1.73533	0.319878	2.48599	0.0129192
ISOC1	15645.7	0.74745	1.67882	0.157036	4.75974	1.94e-06
FAM241B	23.8333	2.23879	4.72	0.777667	2.87885	0.00399126
SRPK2	937.667	0.413093	1.33154	0.122797	3.36403	0.000768124
ZGLP1	11.5	2.39855	5.27272	0.831709	2.88388	0.00392807
RAF1	729	0.555611	1.46979	0.204681	2.71453	0.00663703
DHX30	1066.33	0.681664	1.60399	0.250337	2.72298	0.00646955
RC3H1	622.667	2.45282	5.47487	0.167665	14.6293	1.83e-48
C8orf88	60	0.685892	1.6087	0.288248	2.37952	0.0173353
RSU1	338.833	-0.450702	0.731687	0.146407	-3.07842	0.00208104
MINDY3	405	0.82956	1.77714	0.248826	3.33389	0.000856401
DEPDC1B	163	0.836995	1.78633	0.261714	3.19813	0.00138321
DUSP12	239	0.879395	1.8396	0.240804	3.65192	0.000260291
ARHGAP17	743.833	-0.790491	0.578147	0.331252	-2.38637	0.0170155
MSANTD4	675.333	0.651744	1.57107	0.153466	4.24682	2.17e-05
MRE11	805.167	0.402155	1.32148	0.161455	2.49082	0.012745
DLG1	948.167	0.38933	1.30978	0.140793	2.76527	0.00568755
UFC1	770.667	0.509422	1.42348	0.126594	4.02406	5.72e-05
NUF2	866	0.66221	1.58251	0.228373	2.89969	0.00373529
ACOT1	17.1667	2.23947	4.72222	0.862196	2.5974	0.00939335
PCDH9	779.667	0.601945	1.51776	0.155263	3.87693	0.000105783
NT5DC3	96	1	2	0.295225	3.38725	0.000705976
FAM221A	354.833	0.505198	1.41932	0.157555	3.20648	0.00134369
TMEM120B	148.667	1.10564	2.15194	0.445357	2.48259	0.013043
RBM34	792	0.680243	1.60241	0.219387	3.10066	0.00193092
RNF167	430	0.570996	1.48555	0.208768	2.73507	0.00623667
ESYT1	670.167	0.721487	1.64888	0.290993	2.4794	0.0131605
TBX3	7864.17	0.494919	1.40924	0.137941	3.5879	0.000333355
MYT1L	476.333	0.564379	1.47875	0.16608	3.39824	0.000678221
MANBAL	236.667	0.808952	1.75194	0.310799	2.60282	0.00924614
NOP56	1193.17	0.615762	1.53237	0.193298	3.18555	0.00144479
MAPRE1	1649.33	0.989953	1.98612	0.197631	5.0091	5.47e-07
UFSP1	17	1.47393	2.77778	0.596558	2.47073	0.0134838
TBC1D9	676	0.601878	1.51769	0.175223	3.43493	0.000592715
SPECC1L-ADORA2A	97.6667	1.23178	2.34857	0.483055	2.54998	0.0107728
ZNF816	122.667	0.787371	1.72593	0.209951	3.75025	0.000176658
NDUFAF6	222.333	0.498043	1.4123	0.184275	2.70271	0.00687762
TIMM8A	188	1.04629	2.06522	0.300894	3.47728	0.000506531
TMEM35A	285.833	0.553484	1.46763	0.166571	3.32281	0.00089114
PRELID3B	1228.33	0.628324	1.54577	0.133302	4.71354	2.43e-06
CHCHD3	2072.33	0.458655	1.37426	0.166116	2.76106	0.00576141
POLR2H	259.167	0.627615	1.54501	0.264827	2.3699	0.0177927
FAM234B	163.833	1.17311	2.25497	0.260579	4.50191	6.73e-06
LEMD3	253.667	0.744048	1.67487	0.270642	2.7492	0.00597414
NDUFA1	149.667	0.532932	1.44687	0.214634	2.48297	0.013029
TAF1D	1179	0.700316	1.62486	0.14419	4.85691	1.19e-06
UBL3	327.167	0.809954	1.75316	0.179385	4.51518	6.33e-06
XAGE1A	114.833	0.866924	1.82377	0.298582	2.90347	0.00369056
RASSF8	674.5	0.592096	1.50744	0.148184	3.99569	6.45e-05
ATXN7L3	675.833	1.18783	2.27809	0.31345	3.78952	0.000150936
DHX36	1563.5	0.548783	1.46285	0.178353	3.07695	0.00209132
HSPB11	233.5	0.573815	1.48845	0.192362	2.983	0.0028544
ACTR6	461	0.925522	1.89937	0.18564	4.98557	6.18e-07
TMEM70	207.333	0.714741	1.64119	0.197747	3.61443	0.000301007
EIF2AK3	231.333	0.410188	1.32886	0.169778	2.41603	0.0156908
COMMD6	266.667	0.65292	1.57235	0.23854	2.73715	0.00619734
TMEM181	1732.5	0.791784	1.73121	0.186711	4.2407	2.23e-05
TBC1D4	222.167	0.612977	1.52941	0.211755	2.89474	0.00379467
DARS1	1021.17	0.664694	1.58523	0.177623	3.74215	0.000182449
MPPED2	141.167	0.726982	1.65517	0.238412	3.04926	0.00229405
SAMM50	513.667	0.522421	1.43636	0.191342	2.7303	0.0063276
RGS2	332.167	0.418416	1.33646	0.168997	2.47588	0.0132909
VIM	1969.5	0.558457	1.47269	0.200281	2.78836	0.00529754
ZFAND5	1385.17	0.765645	1.70013	0.157324	4.86667	1.13e-06
EXOSC3	290	0.745817	1.67692	0.236169	3.15798	0.00158868
SSBP1	1196	0.780018	1.71715	0.179755	4.33934	1.43e-05
ZNF571	73.8333	0.738703	1.66867	0.293806	2.51425	0.0119285
CSNK1A1	853	0.690544	1.61389	0.143544	4.81068	1.5e-06
HMGXB3	744.5	0.687736	1.61075	0.264355	2.60156	0.00927998
SGCB	1326.33	0.755754	1.68851	0.167348	4.51606	6.3e-06
LDHB	5449.5	0.882033	1.84297	0.199713	4.4165	1e-05
CDC14A	81.1667	0.859993	1.81503	0.314895	2.73105	0.00631329
SH3PXD2A	2383.17	0.534519	1.44846	0.175554	3.04475	0.00232875
MTPAP	477	0.804583	1.74664	0.172494	4.66442	3.09e-06
SNRNP48	256.833	0.598238	1.51387	0.177201	3.37604	0.000735375
TMEM223	148	0.736966	1.66667	0.301889	2.44118	0.0146392
MTFMT	123.167	0.746344	1.67754	0.253778	2.94094	0.0032722
RCHY1	255.667	0.662198	1.58249	0.198224	3.34066	0.00083579
PPP3CA	395	0.574824	1.4895	0.172342	3.33538	0.00085184
ZNF14	130.167	0.61891	1.53571	0.251017	2.46561	0.0136781
FKBP8	809.333	1.00223	2.00309	0.412039	2.43237	0.0150006
SCN3B	643.667	-0.499527	0.707339	0.192477	-2.59526	0.00945196
CLMP	2373.33	0.539512	1.45348	0.126454	4.26647	1.99e-05
HOMER1	330.167	0.531747	1.44568	0.196794	2.70204	0.00689146
SAAL1	269.833	0.994657	1.99261	0.182523	5.44948	5.05e-08
HEXIM1	201.167	1.11082	2.15969	0.360945	3.07754	0.00208719
KMT2E	4930.67	-0.775589	0.58415	0.239022	-3.24484	0.00117517
PFDN4	322.833	0.684369	1.607	0.212073	3.22705	0.00125075
POM121	1865.33	-0.615535	0.652688	0.227816	-2.7019	0.00689452
FEM1B	1429.83	0.560898	1.47519	0.142455	3.93738	8.24e-05
ACSF3	124.167	1.3111	2.48131	0.378379	3.46504	0.000530146
KYAT1	68.5	1.17754	2.26191	0.447873	2.62918	0.00855911
OXCT1	604.333	0.806574	1.74905	0.200033	4.03221	5.53e-05
PUS1	84.3333	1.19265	2.28571	0.421339	2.83061	0.00464595
CYC1	317.333	0.958147	1.94281	0.319972	2.99447	0.00274924
KLHL9	815.5	0.734293	1.66358	0.199775	3.6756	0.00023729
HAT1	575.5	0.599252	1.51493	0.160243	3.73964	0.000184287
HOXD9	402.667	1.19633	2.29155	0.37789	3.1658	0.00154655
MYCBP2	895.167	0.541887	1.45588	0.12322	4.39772	1.09e-05
CBWD2	301.5	0.657112	1.57692	0.189862	3.46099	0.000538189
ZNF337	563.333	0.761604	1.69537	0.15083	5.04942	4.43e-07
RXRB	295.333	0.883075	1.8443	0.337628	2.61553	0.00890893
METTL6	182.5	0.952823	1.93566	0.227804	4.18265	2.88e-05
PHF10	1429	0.83712	1.78648	0.161055	5.19772	2.02e-07
PUDP	85	0.739984	1.67016	0.258237	2.86553	0.00416318
L2HGDH	263	0.540148	1.45412	0.174312	3.09874	0.00194346
ZNF654	120.167	0.994002	1.9917	0.35118	2.83047	0.00464804
TVP23C	90	0.6746	1.59615	0.248027	2.71987	0.00653077
SDF4	566.667	0.490084	1.40453	0.187326	2.61621	0.00889125
LMTK2	853	0.606371	1.52242	0.172389	3.51746	0.000435692
GRSF1	1013.5	0.888238	1.85091	0.215949	4.11319	3.9e-05
ZNF132	72.5	0.955454	1.93919	0.359197	2.65997	0.00781476
CTNNBL1	385.333	0.600059	1.51578	0.184653	3.24965	0.00115546
FRY	609.167	0.406062	1.32506	0.161014	2.5219	0.0116724
COX17	72.1667	0.930579	1.90604	0.3155	2.94953	0.00318255
KYAT3	306.5	0.689045	1.61222	0.228704	3.01283	0.00258824
FNBP1L	1676	0.389127	1.3096	0.136749	2.84556	0.0044334
TTLL7	466	0.766764	1.70145	0.273863	2.79981	0.00511332
CBLN2	16.1667	1.60486	3.04167	0.654868	2.45067	0.0142592
MTX1	138.5	1.18374	2.27165	0.380036	3.11482	0.00184059
CD83	45.1667	1.08062	2.11494	0.382103	2.82808	0.00468282
FBXO9	436.333	0.845597	1.79701	0.178257	4.74371	2.1e-06
JDP2	55.5	0.961181	1.9469	0.318741	3.01556	0.00256507
YIPF4	947.5	0.791229	1.73055	0.217245	3.6421	0.000270422
ASAH1	709.667	0.929414	1.9045	0.211119	4.40233	1.07e-05
BNIP3L	896.5	1.02178	2.03042	0.308549	3.31156	0.000927757
PIK3R3	465.5	0.777608	1.71429	0.134657	5.77474	7.71e-09
PDE3B	661.667	0.651907	1.57124	0.19147	3.40475	0.000662244
UAP1L1	162.167	0.94255	1.92192	0.398927	2.36272	0.0181416
SARDH	53.3333	1.05445	2.07692	0.431629	2.44295	0.0145678
UTP14A	1080	0.389744	1.31016	0.147968	2.63398	0.0084391
SLC7A14	2067	0.713561	1.63985	0.1797	3.97085	7.16e-05
IPMK	467.167	0.632734	1.5505	0.264673	2.39063	0.0168195
GBE1	110.5	0.884007	1.84549	0.23734	3.72464	0.000195592
ODC1	1525.83	0.621169	1.53812	0.180214	3.44683	0.000567203
SDE2	579.167	0.680771	1.603	0.200668	3.39252	0.000692536
SS18L2	139.833	0.89044	1.85374	0.258117	3.44976	0.00056109
ODF2L	278.667	0.962626	1.94885	0.205839	4.67658	2.92e-06
NIF3L1	252.167	0.569881	1.4844	0.17214	3.31056	0.000931083
NDRG3	506.167	0.398701	1.31832	0.163526	2.43816	0.0147624
UVRAG	154	0.511161	1.4252	0.204008	2.50559	0.0122247
GFPT1	740.5	1.13817	2.20101	0.375481	3.03122	0.00243571
TBC1D16	2066	0.989539	1.98555	0.41233	2.39987	0.0164008
MRPL47	449.333	0.400689	1.32014	0.169007	2.37084	0.0177476
NDUFB5	358.167	1.01311	2.01826	0.255188	3.97006	7.19e-05
DNAJC16	261	0.979321	1.97154	0.380634	2.57287	0.0100859
NUP155	1434.5	0.478017	1.39283	0.139578	3.42472	0.000615439
RPLP0	4404.33	1.07777	2.11077	0.382607	2.81691	0.00484876
SFT2D1	88.6667	1.42999	2.69444	0.403217	3.54645	0.000390465
ROCK2	1224.33	0.451421	1.36739	0.163122	2.76738	0.0056509
RND2	124.5	1.30709	2.47442	0.392122	3.33338	0.000857986
KLHL18	169.833	0.743766	1.67454	0.279187	2.66404	0.00772083
TXNDC9	295.667	1.03798	2.05336	0.217747	4.76692	1.87e-06
MRPS15	277.667	0.521727	1.43567	0.185435	2.81353	0.00490007
ARFGAP3	113.667	0.76184	1.69565	0.211774	3.59742	0.000321385
PHF13	234.5	1.10749	2.15471	0.379653	2.91712	0.00353281
MEA1	488.667	0.603027	1.5189	0.239714	2.51561	0.0118826
DESI1	213.333	0.819324	1.76458	0.243569	3.36382	0.000768708
RPL35A	1707.83	0.740947	1.67127	0.268161	2.76306	0.00572617
EBPL	186.5	0.773527	1.70944	0.279115	2.77135	0.00558243
ZNF623	856.167	0.472053	1.38708	0.112527	4.19502	2.73e-05
RBL1	281.833	0.568629	1.48311	0.203539	2.79371	0.00521074
CENPB	606.667	1.00952	2.01325	0.276414	3.65222	0.000259984
NAPB	434.833	0.989231	1.98513	0.20477	4.83093	1.36e-06
ACAA2	936.5	0.551447	1.46556	0.221836	2.48583	0.0129248
CCDC24	36.8333	1.55897	2.94643	0.543671	2.86748	0.00413751
SMG5	972	0.823123	1.76923	0.310092	2.65445	0.00794385
SPIN2B	26.8333	1.32193	2.5	0.558835	2.36551	0.0180054
NAPEPLD	180.833	0.696682	1.62077	0.198305	3.51318	0.000442784
ZNF808	85	1.63826	3.1129	0.38103	4.29956	1.71e-05
ZBTB34	468.833	0.878566	1.83855	0.24997	3.51468	0.000440277
ZNF354C	433.667	0.875326	1.83442	0.205691	4.25553	2.09e-05
FKBP1C	172.667	0.669027	1.59	0.234742	2.85006	0.00437116
SARS1	1004.33	0.761278	1.69499	0.191767	3.9698	7.19e-05
CANT1	480.667	0.896165	1.86111	0.364135	2.46107	0.0138521
ERLIN2	449.667	0.64583	1.56464	0.168241	3.83871	0.000123682
EDC3	395.667	0.805446	1.74769	0.279811	2.87853	0.00399528
PLPBP	370.5	0.54774	1.46179	0.156338	3.50355	0.000459093
THAP5	698	0.765699	1.70019	0.216595	3.53517	0.000407511
MRPL45	402	0.579482	1.49431	0.160821	3.60328	0.000314227
NOL12	130.833	1.59724	3.02564	0.363705	4.39158	1.13e-05
SCRN1	2671.5	0.719662	1.6468	0.131008	5.49326	3.95e-08
ZNF266	331.167	0.608599	1.52478	0.224849	2.70671	0.00679544
CLK4	198.833	0.661979	1.58225	0.271367	2.43942	0.0147108
RPS3A	2164.17	0.918916	1.89069	0.163076	5.6349	1.75e-08
SLC11A2	766.5	0.683172	1.60567	0.185196	3.68892	0.000225207
EHHADH	182	0.628031	1.54545	0.213895	2.93617	0.00332294
ETV3	615.5	0.80214	1.74369	0.18352	4.37086	1.24e-05
KDM5A	773.833	0.639813	1.55813	0.148806	4.29965	1.71e-05
KIF2A	1060.5	0.426154	1.34365	0.143068	2.97868	0.00289493
TMEM106C	289.833	0.995025	1.99312	0.314948	3.15933	0.00158131
SLC38A2	2667.83	0.958691	1.94355	0.21147	4.53346	5.8e-06
CXorf56	277.167	1.10008	2.14367	0.292578	3.75996	0.00016994
PBK	314.333	1.05079	2.07166	0.221166	4.75114	2.02e-06
CCSER1	154.667	0.770228	1.70554	0.251224	3.06591	0.00217012
SPTSSA	563.167	0.538145	1.4521	0.141287	3.80889	0.00013959
PABPC4	2349.83	0.651192	1.57047	0.138869	4.68926	2.74e-06
INTS6	567	0.528282	1.44221	0.137299	3.84768	0.000119241
KATNAL1	467.333	0.42705	1.34448	0.16244	2.62897	0.00856444
NAMPT	699.833	0.613077	1.52952	0.154858	3.95896	7.53e-05
ZNRF3	345.667	0.813918	1.75798	0.206089	3.94935	7.84e-05
SRRM4	511.333	0.464814	1.38014	0.171462	2.71088	0.00671043
DDR2	1863	0.501638	1.41582	0.152312	3.29349	0.000989524
DNAJB1	680.833	0.696234	1.62027	0.219739	3.16845	0.00153252
HPRT1	388.833	1.01022	2.01421	0.242723	4.16202	3.15e-05
LRP2BP	36.1667	0.862497	1.81818	0.349349	2.46887	0.0135541
ATP6V1D	273.833	0.790135	1.72924	0.176911	4.46629	7.96e-06
IRF1	24.3333	1.66513	3.17143	0.61642	2.7013	0.00690699
MAP3K5	136.5	0.56005	1.47432	0.21628	2.58947	0.00961233
RPL23	7654.67	0.498576	1.41282	0.124585	4.00188	6.28e-05
PPP2CB	749.5	0.526112	1.44004	0.173379	3.03447	0.00240958
VPS37A	384	0.638916	1.55716	0.258389	2.47269	0.0134101
ANP32A	2217.17	0.53641	1.45036	0.221503	2.42168	0.0154488
ZNF646	380	0.556018	1.47021	0.214053	2.59758	0.00938843
CUEDC2	376.333	0.993297	1.99073	0.393696	2.52301	0.0116356
MRFAP1	806.833	2.04361	4.12275	0.546187	3.74159	0.000182862
AC106886.6	1225.5	-1.25232	0.419772	0.358701	-3.49127	0.000480731
SPAG9	2391	0.555857	1.47004	0.1207	4.60529	4.12e-06
PSMG2	311	0.55731	1.47152	0.184853	3.01489	0.00257071
MRPL17	187	0.81848	1.76355	0.227511	3.59754	0.000321236
POLDIP2	669	0.886612	1.84883	0.292564	3.03049	0.00244154
MT-CO2	221600	-0.776404	0.58382	0.239187	-3.24602	0.00117032
HK2	617.833	0.772153	1.70782	0.255102	3.02683	0.0024713
CYREN	328.833	0.805632	1.74791	0.271724	2.9649	0.00302786
NIPAL3	130.167	0.847422	1.79928	0.316393	2.67838	0.00739786
GNA13	2655.67	0.546432	1.46047	0.170227	3.21002	0.00132724
BICC1	404.333	0.407062	1.32598	0.141881	2.86904	0.00411724
NUBP2	223.333	1.48338	2.79603	0.485398	3.05601	0.00224303
NUP205	1925	0.681402	1.6037	0.145911	4.66998	3.01e-06
CCZ1	1037	0.558731	1.47297	0.135748	4.11594	3.86e-05
SEC24C	914.833	0.637286	1.5554	0.248841	2.56102	0.0104365
CDCA4	220.333	1.14322	2.20874	0.372225	3.07133	0.00213111
AKAP13	574.167	0.550147	1.46423	0.128277	4.28875	1.8e-05
ZNF518B	152	0.723483	1.65116	0.249563	2.899	0.00374355
ASPHD2	65	0.820451	1.76596	0.329133	2.49276	0.0126754
CSRP2	112.833	0.846009	1.79752	0.317702	2.6629	0.00774702
VDAC3	727	0.704248	1.62929	0.201907	3.48799	0.000486673
C1QTNF3	51.3333	0.847997	1.8	0.350589	2.41878	0.0155727
CHD1L	556.333	1.01884	2.02629	0.225886	4.51042	6.47e-06
KHDRBS3	426.833	0.759544	1.69295	0.150428	5.04923	4.44e-07
IMPA1	554.167	0.990898	1.98742	0.242277	4.08993	4.32e-05
RBM5	1065.17	0.472357	1.38737	0.133365	3.54184	0.00039734
PNO1	279.167	1.02852	2.03993	0.194391	5.29097	1.22e-07
ORC4	523	1.28735	2.44079	0.28333	4.54363	5.53e-06
ORC2	619.333	0.819571	1.76488	0.180201	4.54808	5.41e-06
RAB27A	37.6667	1.06756	2.09589	0.391458	2.72715	0.00638846
RAB10	2120	0.603891	1.51981	0.126759	4.7641	1.9e-06
TM9SF3	3417.67	1.00866	2.01204	0.157189	6.41686	1.39e-10
RFX3	542.167	0.851448	1.80431	0.247518	3.43994	0.000581849
ATIC	906.667	0.694124	1.6179	0.171619	4.04457	5.24e-05
FAM104A	629.667	0.468423	1.3836	0.176979	2.64677	0.00812635
SLC39A11	178.833	0.914112	1.88441	0.276234	3.30919	0.000935651
SURF4	1071	1.11887	2.17177	0.395673	2.82776	0.00468744
EAF1	926	0.664837	1.58539	0.146679	4.53261	5.83e-06
SP3	1258.5	0.757893	1.69102	0.243316	3.11485	0.00184037
ATR	423.667	0.825446	1.77208	0.139228	5.92874	3.05e-09
RRP15	854.5	0.388971	1.30946	0.147779	2.63211	0.00848564
RPL4	12712	0.857976	1.81249	0.229148	3.74419	0.000180973
BCL2L13	402.833	0.825207	1.77179	0.240268	3.43453	0.000593582
ZNF347	257.667	0.747925	1.67938	0.199418	3.75055	0.000176447
RAD1	413.333	0.796853	1.73731	0.186227	4.27893	1.88e-05
LIMCH1	3814.67	0.696763	1.62086	0.273331	2.54916	0.0107984
REEP1	225.167	0.717066	1.64384	0.232692	3.08161	0.00205881
MSMO1	631.833	1.02175	2.03038	0.187056	5.46226	4.7e-08
TIPARP	130.667	0.784271	1.72222	0.227923	3.44096	0.000579661
GMPS	1611.5	0.652181	1.57154	0.141317	4.61504	3.93e-06
MT-ND5	374262	-1.24853	0.420876	0.333631	-3.74226	0.000182371
INAFM2	50.5	1.02148	2.03	0.336279	3.0376	0.00238472
GTF3C2	898.5	0.750255	1.68209	0.266472	2.81551	0.00486999
ATL2	553.667	0.818628	1.76373	0.205112	3.99113	6.58e-05
C9orf64	259.667	0.926989	1.9013	0.212992	4.35222	1.35e-05
HNRNPK	6625.33	0.870199	1.82792	0.178498	4.87512	1.09e-06
ZNF284	229.833	0.552776	1.46691	0.204096	2.70841	0.00676071
TUNAR	185	0.771731	1.70732	0.21761	3.54639	0.000390545
C5orf63	148.833	0.833442	1.78193	0.218751	3.81001	0.000138962
EIF6	468	0.919809	1.89186	0.342987	2.68176	0.00732368
GSKIP	334.5	0.581369	1.49627	0.238334	2.43931	0.0147155
VRK1	336	0.613047	1.52949	0.174249	3.51823	0.000434437
ACBD6	656.167	0.49058	1.40501	0.190916	2.56961	0.0101813
BMPR1A	846	0.598476	1.51412	0.152734	3.91841	8.91e-05
RAB22A	496	0.667053	1.58783	0.146825	4.54319	5.54e-06
TBL1XR1	1230.83	0.935133	1.91207	0.209843	4.45634	8.34e-06
BMT2	305.667	0.937901	1.91574	0.239963	3.90853	9.29e-05
EXOSC5	150.5	1.46597	2.7625	0.475612	3.08229	0.00205415
PRMT6	498.833	1.14944	2.21828	0.284507	4.04012	5.34e-05
MT-ATP6	576070	-1.00544	0.498119	0.382344	-2.62967	0.00854683
CAPZA2	894.167	1.05521	2.07803	0.200586	5.26066	1.44e-07
KLF6	297.333	0.519878	1.43383	0.192201	2.70487	0.00683319
CLCN4	327.5	0.745979	1.67711	0.218919	3.40755	0.00065549
QRSL1	281.833	0.690284	1.6136	0.197481	3.49544	0.000473278
RGMB	313.833	0.607985	1.52413	0.183754	3.30869	0.000937323
FAM174A	93.3333	1.28427	2.43558	0.361023	3.5573	0.000374687
PPP2R5E	1164.5	0.535059	1.449	0.144453	3.70402	0.000212206
CDK4	992	0.761841	1.69565	0.276505	2.75525	0.00586479
ACSL4	746.667	0.598393	1.51403	0.16708	3.58148	0.00034165
RSF1	1488.33	0.534647	1.44859	0.129539	4.1273	3.67e-05
NSD3	1816.83	0.396064	1.31591	0.107872	3.67159	0.000241044
NCBP1	1255.67	0.74371	1.67448	0.182528	4.07449	4.61e-05
TRMO	67.5	0.842459	1.7931	0.287869	2.92654	0.00342756
DDX5	7418	0.662815	1.58317	0.109584	6.04844	1.46e-09
UTP6	548.833	0.688332	1.61142	0.141638	4.85979	1.18e-06
SENP5	484.667	0.916695	1.88779	0.273855	3.34737	0.000815813
KLHL15	269	0.88092	1.84155	0.222671	3.95615	7.62e-05
MTMR4	1408.17	0.833515	1.78202	0.234924	3.54802	0.000388145
RAD51C	315.833	0.468477	1.38365	0.183767	2.54929	0.0107942
G3BP2	2871.33	0.54675	1.46079	0.210122	2.60206	0.00926656
RNF103-CHMP3	13.1667	4.22881	18.7499	1.69408	2.49622	0.0125524
TOMM20	7500.5	0.965085	1.95218	0.207068	4.66071	3.15e-06
SLF2	561.833	0.834833	1.78365	0.205053	4.07131	4.67e-05
OGFRL1	76	0.873654	1.8323	0.25547	3.41979	0.000626684
EIF3E	2928.17	0.641853	1.56033	0.157034	4.08734	4.36e-05
TMED5	409.667	0.592793	1.50816	0.14936	3.96888	7.22e-05
CREB3	184.333	1.27748	2.42415	0.397459	3.21412	0.00130846
DR1	1117	0.566867	1.4813	0.102764	5.51618	3.46e-08
ABCB1	1112.83	0.585683	1.50075	0.157689	3.71417	0.000203869
FBXO45	624.167	1.02318	2.03239	0.246437	4.15188	3.3e-05
NOP9	514.667	0.663664	1.5841	0.281592	2.35683	0.0184316
XRCC6	1772.67	0.70666	1.63202	0.130752	5.40459	6.5e-08
ZNF470	300.333	0.658069	1.57797	0.172598	3.81272	0.000137445
SERTAD1	10.1667	2.18442	4.54545	0.788401	2.7707	0.00559354
GALK2	64.6667	1.05614	2.07937	0.373167	2.83022	0.00465165
C7	8118.67	0.909934	1.87896	0.180927	5.02928	4.92e-07
ZMYM6	348.833	0.622976	1.54005	0.20682	3.01216	0.00259394
TMEM185B	132.167	1.08546	2.12205	0.375345	2.89189	0.00382928
AFMID	135.333	1.12718	2.18431	0.239588	4.70465	2.54e-06
NBPF20	107.333	0.770518	1.70588	0.264933	2.90835	0.00363343
PCCB	316.833	0.827968	1.77518	0.247265	3.3485	0.000812491
UGP2	266.667	0.944893	1.92505	0.230344	4.10209	4.09e-05
TAPT1	223	0.740417	1.67066	0.199741	3.7069	0.000209816
TMEM183A	577.667	0.917114	1.88833	0.233296	3.93112	8.46e-05
COL4A1	323.667	0.50736	1.42145	0.162991	3.1128	0.00185319
MAGEF1	731	0.867273	1.82421	0.273807	3.16746	0.00153775
AC010422.3	73.3333	2.66296	6.33333	0.596042	4.46775	7.9e-06
INTS4	452.833	0.597806	1.51341	0.176588	3.38532	0.000710946
PDE10A	272.167	0.663446	1.58386	0.188547	3.51874	0.000433609
PRKAR2B	1445.17	0.679478	1.60156	0.176423	3.8514	0.000117442
FUCA2	391	0.969665	1.95839	0.255167	3.80012	0.000144629
LSAMP	1715.5	0.613168	1.52961	0.208704	2.93798	0.00330363
CEP76	128.833	0.743938	1.67474	0.200617	3.70825	0.000208698
PAAF1	300.333	0.531117	1.44505	0.209331	2.53721	0.0111739
CCNT2	588.333	-0.968237	0.51113	0.188444	-5.13807	2.78e-07
PRMT2	381	0.646768	1.56566	0.181275	3.56789	0.000359869
RBM12B	590	0.769226	1.70435	0.203428	3.78132	0.000155996
MTRR	276.833	0.393274	1.31337	0.165523	2.37595	0.0175038
MTX3	687	1.16058	2.23548	0.317433	3.65615	0.000256028
EIF5AL1	217.667	0.596018	1.51154	0.233528	2.55223	0.0107036
APLN	17.6667	1.40881	2.65517	0.552063	2.55189	0.010714
ARMC9	583	0.664816	1.58537	0.181841	3.65602	0.000256157
EIF4E2	487.5	0.997781	1.99693	0.232137	4.29824	1.72e-05
RAP2C	289.5	0.766722	1.7014	0.254166	3.01662	0.00255609
MRPS6	223.5	0.718062	1.64497	0.192526	3.72969	0.000191715
ELP6	160.667	1.13228	2.19205	0.392484	2.88492	0.00391518
SNX14	673.167	0.62167	1.53866	0.156398	3.97492	7.04e-05
ELMOD2	1077.83	1.11776	2.1701	0.188978	5.91477	3.32e-09
THUMPD1	784	0.410029	1.32871	0.132587	3.09254	0.00198452
SEPTIN7	3326.83	0.383717	1.3047	0.151625	2.5307	0.0113834
MTIF2	439.167	0.635332	1.55329	0.171908	3.69577	0.000219218
RPA2	629.167	0.978271	1.9701	0.246971	3.96108	7.46e-05
USP47	948.833	0.469888	1.385	0.177728	2.64386	0.00819658
TTC27	252.667	0.670345	1.59145	0.217536	3.08153	0.00205939
RBL2	933.833	0.628224	1.54566	0.140772	4.4627	8.09e-06
SAE1	1128.33	0.715864	1.64247	0.185868	3.85146	0.000117415
PRKD3	1734	0.620063	1.53694	0.145609	4.2584	2.06e-05
DCAF17	244.167	1.65004	3.13842	0.604211	2.7309	0.0063162
IFT20	176.5	0.849269	1.80159	0.272177	3.12028	0.00180677
TMEM97	560.667	0.569968	1.48449	0.22475	2.53601	0.0112123
SRSF8	497.333	0.795023	1.73511	0.190026	4.18377	2.87e-05
DYNLL1	776.833	0.73284	1.66191	0.199898	3.66606	0.000246315
MMS22L	747.167	0.525131	1.43906	0.150016	3.50049	0.000464398
FAXC	506	0.560057	1.47433	0.222529	2.51679	0.011843
SHC3	763	0.677765	1.59966	0.211542	3.20392	0.00135571
RNF19A	942.667	0.418163	1.33622	0.132751	3.14997	0.00163285
RANBP6	529.833	0.744959	1.67593	0.264065	2.82112	0.00478562
TASOR2	2107.5	0.486248	1.4008	0.111045	4.37885	1.19e-05
TGIF2	189.667	1.60192	3.03546	0.40052	3.99959	6.35e-05
INTS10	306	0.576455	1.49118	0.1521	3.78997	0.000150666
C1D	177	1.04301	2.06052	0.353802	2.948	0.0031984
TAF1B	398.5	0.583454	1.49843	0.172867	3.37517	0.000737698
HMGCR	1018.67	0.736966	1.66667	0.143744	5.12694	2.94e-07
SSH2	1214.33	0.759186	1.69254	0.15434	4.91891	8.7e-07
AP1M1	572	0.749535	1.68125	0.303595	2.46887	0.0135542
TMEM38A	46.6667	1.17365	2.25581	0.481333	2.43833	0.0147553
IFT172	342.833	0.738088	1.66796	0.216168	3.41443	0.000639166
PRKAG2	166.167	0.662572	1.5829	0.180974	3.66114	0.000251098
RHEB	553.5	0.939812	1.91828	0.247954	3.79026	0.000150488
DIXDC1	563.667	0.733781	1.66299	0.173173	4.23728	2.26e-05
NEK7	316	0.871726	1.82985	0.195939	4.44896	8.63e-06
PRKCH	53.3333	1.22239	2.33333	0.296925	4.11683	3.84e-05
RIT1	291.5	0.828787	1.77619	0.252513	3.28215	0.0010302
IFNGR1	317.667	0.662348	1.58266	0.173667	3.8139	0.000136788
MRPL58	154.167	0.953458	1.93651	0.239031	3.98884	6.64e-05
ATP5PD	646.667	0.837827	1.78736	0.217448	3.85301	0.000116676
ALKBH3	125.167	0.572167	1.48676	0.222371	2.57303	0.0100812
ZCCHC24	57.1667	0.949814	1.93162	0.362572	2.61966	0.00880185
EEF1G	4853.83	0.84413	1.79518	0.265481	3.17963	0.00147462
ZBTB10	334.5	1.06848	2.09722	0.181691	5.88075	4.08e-09
UROD	207	0.937716	1.91549	0.297267	3.15446	0.00160796
TMEM192	420.167	0.559731	1.47399	0.157004	3.56507	0.000363766
WDR6	659.833	1.11583	2.1672	0.398164	2.80244	0.00507172
FAM53C	299.333	1.00603	2.00838	0.377136	2.66755	0.00764068
ZNF169	57.5	0.925361	1.89916	0.385784	2.39865	0.0164555
ETF1	1693.5	0.443902	1.36028	0.101544	4.37153	1.23e-05
WNK3	243.833	0.585784	1.50085	0.199739	2.93275	0.00335975
SDHAF3	265.333	0.516554	1.43053	0.203057	2.54388	0.0109628
KAT2A	362.833	0.592698	1.50806	0.228592	2.59282	0.00951929
PNMA1	854.667	0.947563	1.92861	0.311798	3.03903	0.00237343
PM20D2	558.667	0.713142	1.63937	0.189146	3.77033	0.000163033
SOWAHC	128.833	0.93056	1.90602	0.205916	4.51913	6.21e-06
ZNF770	1002.33	1.04522	2.06368	0.197287	5.29795	1.17e-07
SDC4	44.1667	1.08246	2.11765	0.363929	2.97438	0.00293584
ERCC3	632.333	0.678443	1.60041	0.246985	2.7469	0.00601611
TRIM41	202.5	0.775728	1.71205	0.278394	2.78644	0.00532904
HIGD2A	222.167	0.982179	1.97545	0.370836	2.64855	0.00808374
RFXAP	167.5	0.974237	1.9646	0.200876	4.84995	1.23e-06
GPALPP1	571.167	0.802231	1.7438	0.168497	4.76108	1.93e-06
RFC3	973	0.535907	1.44985	0.141881	3.77716	0.000158627
ARPC1A	1024.5	0.552568	1.46669	0.198978	2.77702	0.0054859
NEK3	301.833	0.487339	1.40186	0.194282	2.50841	0.0121274
KCTD3	648.833	0.630196	1.54777	0.119423	5.27701	1.31e-07
VPS45	1177.33	0.482347	1.39701	0.160939	2.99707	0.00272586
NDUFA9	415.167	0.779442	1.71647	0.207521	3.75596	0.000172677
ARRDC3	737.333	0.973179	1.96316	0.180198	5.40061	6.64e-08
SLC30A5	723.833	0.63246	1.55021	0.185763	3.40465	0.000662478
AZIN1	2461	0.874696	1.83362	0.176837	4.94635	7.56e-07
RAB29	114	1.27501	2.42	0.340946	3.73962	0.000184301
TNKS2	851.5	0.655444	1.5751	0.153747	4.26315	2.02e-05
TMEM168	305.167	0.776182	1.71259	0.205124	3.78396	0.000154351
JRK	365.333	1.06165	2.08732	0.345871	3.06951	0.00214407
SMIM8	105.833	1.13156	2.19095	0.242908	4.65839	3.19e-06
NDUFS1	970.833	0.756416	1.68929	0.217374	3.47979	0.000501799
CDKN1B	721.5	0.796107	1.73641	0.184121	4.32383	1.53e-05
ACAD10	174.5	0.975268	1.96601	0.305791	3.18932	0.00142606
PPT1	788.5	0.680154	1.60231	0.160069	4.24912	2.15e-05
CAP1	1700.17	0.511311	1.42534	0.137144	3.72827	0.0001928
CACUL1	575.5	0.781484	1.7189	0.146246	5.34361	9.11e-08
TMEM216	149	0.602466	1.51831	0.244323	2.46586	0.0136686
AHCY	1144.33	0.950793	1.93294	0.375532	2.53185	0.0113461
LSM3	620.667	0.407131	1.32605	0.160392	2.53835	0.0111376
ZADH2	477.667	0.891094	1.85458	0.198582	4.48729	7.21e-06
ACVR2B	1278.67	0.406595	1.32555	0.137253	2.96237	0.00305276
CXorf38	196.333	1.14964	2.21858	0.364416	3.15474	0.00160643
PIGA	230.333	0.632097	1.54982	0.193126	3.27297	0.00106423
SAP30L	322.833	1.00895	2.01244	0.238087	4.23773	2.26e-05
WDR12	1003.83	0.658407	1.57834	0.156398	4.20983	2.56e-05
ABI2	302.333	0.413182	1.33162	0.156121	2.64654	0.00813191
ITGAV	966	0.840414	1.79056	0.252187	3.3325	0.000860694
EIF3J	922.5	0.620893	1.53783	0.140275	4.42626	9.59e-06
BACE1	1035.33	0.577999	1.49278	0.126915	4.55422	5.26e-06
EFNB2	381.5	0.484779	1.39937	0.154784	3.13198	0.00173633
CHURC1	150.333	0.650581	1.5698	0.192103	3.38663	0.000707575
SMIM10L1	341.5	0.432714	1.34977	0.17858	2.42308	0.0153894
ATP9A	812.667	0.652354	1.57173	0.219288	2.97487	0.00293114
ST7L	187.333	0.663489	1.58391	0.227545	2.91586	0.00354708
TGFBR1	454.667	-0.755045	0.592528	0.297874	-2.53478	0.0112518
LIN7B	30.6667	1.22987	2.34545	0.501336	2.45318	0.0141598
MBIP	234.833	0.66046	1.58059	0.196021	3.36933	0.000753501
AARS2	318.333	0.763616	1.69774	0.322608	2.36701	0.0179325
PALM3	69.3333	0.886991	1.84932	0.337976	2.62442	0.00867962
SELENOH	300	1.01083	2.01508	0.417552	2.42086	0.015484
SACM1L	699	1.03107	2.04354	0.222062	4.64316	3.43e-06
DHODH	148	0.681769	1.60411	0.253326	2.69128	0.00711789
NPTN	398.833	0.406601	1.32556	0.131003	3.10375	0.00191085
CDK2	236.5	0.829369	1.77691	0.251643	3.29582	0.000981362
UQCR10	168.5	1.47113	2.77239	0.365445	4.02558	5.68e-05
PRKAA2	275.833	0.817982	1.76294	0.229169	3.56933	0.000357891
NOL9	297.833	0.474086	1.38904	0.193966	2.44417	0.0145185
ALDH1B1	292.833	0.632336	1.55007	0.252434	2.50496	0.0122466
RABEP1	1128	0.493324	1.40768	0.123699	3.9881	6.66e-05
DGKI	728	1.31546	2.48882	0.533854	2.46409	0.0137363
HSPA14	479	0.670409	1.59152	0.163826	4.09219	4.27e-05
ANAPC13	414.667	0.624212	1.54137	0.220547	2.83029	0.00465051
RSBN1	502.833	0.813746	1.75777	0.161064	5.05232	4.36e-07
RPS8	5817	0.910323	1.87947	0.262714	3.46507	0.000530091
ADAMTS4	113.167	1.0707	2.10046	0.39641	2.701	0.0069132
PHTF2	425.5	0.919363	1.89128	0.329894	2.78684	0.00532248
MED28	660.167	0.909684	1.87863	0.250233	3.63535	0.000277599
ARL6IP1	2710.83	1.04279	2.06021	0.26074	3.99934	6.35e-05
PPID	870.833	0.491204	1.40562	0.119626	4.10616	4.02e-05
AC079447.1	120.5	0.772194	1.70787	0.25	3.08878	0.00200983
GRAMD4	386	1.02248	2.03141	0.33901	3.01609	0.00256055
RFESD	38.6667	1.18117	2.26761	0.435554	2.71188	0.00669023
RBMX	3113	0.752889	1.68516	0.142252	5.29264	1.21e-07
KIF3A	1118	0.425456	1.343	0.145403	2.92605	0.0034329
PJA1	274.167	1.29198	2.44864	0.388849	3.32257	0.00089191
SEPTIN8	479.833	0.651257	1.57054	0.186312	3.49552	0.000473139
SLF1	520.833	0.635155	1.5531	0.208801	3.04192	0.00235072
MSH2	2160.67	0.842668	1.79336	0.158997	5.29991	1.16e-07
EXOC5	1150.17	0.678276	1.60023	0.223131	3.03981	0.00236724
ATAD1	1898.17	0.82021	1.76566	0.184141	4.45425	8.42e-06
PGRMC1	631.667	0.711441	1.63744	0.187429	3.79578	0.000147179
CLTC	3534.83	0.677873	1.59978	0.124823	5.43068	5.61e-08
OSBPL9	991.167	0.519347	1.43331	0.142518	3.64408	0.000268352
MCM6	2196	0.566918	1.48136	0.115592	4.9045	9.37e-07
BTBD11	74.3333	-0.726623	0.604317	0.270372	-2.68749	0.00719908
TFRC	1554.67	1.01208	2.01682	0.2349	4.30856	1.64e-05
ACIN1	1777.67	0.469396	1.38453	0.159448	2.94389	0.00324116
YY1	1252.5	0.498272	1.41252	0.20825	2.39266	0.0167265
INPP1	91.5	1.19372	2.28743	0.271977	4.38907	1.14e-05
BRAP	452.167	0.405736	1.32476	0.171986	2.35913	0.018318
RPL30	4176.33	0.558192	1.47242	0.181136	3.08161	0.00205881
CCP110	896.667	0.48175	1.39644	0.160546	3.00071	0.00269354
VPS35L	465.167	0.510808	1.42485	0.152984	3.33896	0.000840935
RAPGEF4	1254	0.571074	1.48563	0.165079	3.4594	0.000541372
HACL1	135.667	0.784427	1.72241	0.318964	2.4593	0.0139209
TK2	98.1667	1.01472	2.02051	0.375004	2.7059	0.00681205
C1orf52	286.667	0.81263	1.75641	0.173765	4.67659	2.92e-06
FDPS	541.167	0.86281	1.81858	0.287898	2.99693	0.00272713
C8orf33	605.667	0.991671	1.98849	0.269377	3.68135	0.000232005
LANCL1	1539.17	0.956166	1.94015	0.289887	3.29841	0.000972343
POLR3D	1119	0.643041	1.56162	0.172146	3.73544	0.000187387
FEN1	989.667	0.956845	1.94106	0.297828	3.21275	0.00131472
ZNF234	241.167	0.847067	1.79884	0.214825	3.94305	8.05e-05
EEF1B2	2790	0.38597	1.30674	0.142404	2.7104	0.00672025
MTG1	247.5	1.00437	2.00607	0.383599	2.61829	0.0088371
BRWD1	1041.5	0.767955	1.70285	0.188408	4.07603	4.58e-05
TMEM87B	413.833	0.653571	1.57306	0.157169	4.15841	3.2e-05
TM9SF4	775.333	0.94407	1.92395	0.307735	3.0678	0.0021564
PLCB4	587.5	0.573035	1.48765	0.161496	3.54829	0.000387734
PRKRA	478.5	0.687061	1.61	0.166034	4.13808	3.5e-05
INTS8	359.167	0.476938	1.39179	0.148156	3.21917	0.00128563
VIRMA	1022.33	0.526978	1.44091	0.142104	3.7084	0.000208569
ANKRD46	282.5	0.797667	1.73829	0.231298	3.44865	0.000563397
CYP2R1	97.5	0.933911	1.91045	0.241431	3.86824	0.000109625
CDK19	921	1.18012	2.26596	0.42027	2.80801	0.00498492
GTF3C6	434	0.593278	1.50867	0.195319	3.03749	0.00238559
MED8	210.5	0.77425	1.7103	0.278299	2.78208	0.00540124
CTR9	1529.83	0.388026	1.3086	0.133485	2.90688	0.00365055
ARFRP1	125.333	0.94566	1.92607	0.342611	2.76016	0.00577735
SYAP1	814.833	0.561148	1.47544	0.141918	3.95403	7.68e-05
PHB	1177.5	0.781027	1.71835	0.217445	3.59184	0.000328351
AKTIP	104.167	0.810076	1.7533	0.341229	2.374	0.0175967
DCAF16	1616.83	0.589549	1.50478	0.126038	4.67755	2.9e-06
KBTBD7	247.667	0.867972	1.8251	0.220785	3.93131	8.45e-05
ABT1	173.5	0.858788	1.81351	0.297117	2.89041	0.00384746
TRAF2	103.667	1.05603	2.07921	0.435507	2.42484	0.0153151
NMT1	329.333	0.610562	1.52685	0.186403	3.2755	0.00105474
RSAD1	269.667	1.96459	3.90303	0.436862	4.49707	6.89e-06
AMOTL1	3091.83	0.637785	1.55594	0.154926	4.11671	3.84e-05
ZNF331	336.833	0.916204	1.88714	0.320779	2.85619	0.0042876
SV2C	2543.67	0.525646	1.43958	0.133529	3.93655	8.27e-05
TRAM1	742.333	0.771969	1.7076	0.213195	3.62095	0.000293522
FEM1A	555.5	0.783093	1.72082	0.315348	2.48327	0.0130184
TMEM229A	308	1.19056	2.28242	0.285999	4.16281	3.14e-05
MOSPD2	279.333	0.504336	1.41847	0.213795	2.35897	0.0183256
ATP1B2	319	-0.483876	0.715054	0.200815	-2.40956	0.0159716
FXR2	639	0.87476	1.8337	0.298513	2.93039	0.00338538
ZFYVE16	731.5	0.66292	1.58328	0.193553	3.425	0.000614801
SH3BGRL2	514.5	0.472458	1.38747	0.183798	2.57052	0.0101545
ZNF189	395.5	0.672147	1.59344	0.156129	4.30508	1.67e-05
PRPF4	562	0.663489	1.58391	0.208726	3.17876	0.00147906
STX17	203.167	0.793425	1.73318	0.265275	2.99096	0.00278104
DCUN1D3	115.5	0.990642	1.98707	0.320862	3.08744	0.00201889
NCR3LG1	225.167	0.82248	1.76844	0.206497	3.98302	6.8e-05
TMEM242	126	0.692353	1.61592	0.247925	2.79259	0.00522878
TMEM178B	590.833	0.702988	1.62787	0.224993	3.12449	0.00178111
PPP2R2A	717.667	0.666975	1.58774	0.232238	2.87195	0.00407951
MKRN1	799.667	0.496775	1.41106	0.124584	3.98747	6.68e-05
BORA	121.167	0.725335	1.65328	0.23457	3.09219	0.00198687
NUP160	1147.33	0.947192	1.92812	0.201868	4.69214	2.7e-06
SMIM7	170.5	0.899598	1.86555	0.257473	3.49395	0.000475937
RPS12	1304.17	1.0361	2.05068	0.412915	2.50925	0.0120989
PFN2	1277	0.41328	1.33171	0.143219	2.88566	0.0039059
SPTLC2	873.5	0.660383	1.5805	0.189352	3.4876	0.000487384
CAMK2G	398.5	0.769561	1.70475	0.267301	2.87901	0.00398926
SAP18	494.5	0.993441	1.99093	0.214348	4.63472	3.57e-06
SLC25A17	182.667	0.692206	1.61575	0.277906	2.49079	0.0127458
SLC20A1	930.167	0.963318	1.94979	0.169161	5.69468	1.24e-08
ATG10	101.333	0.798041	1.73874	0.239516	3.33189	0.000862587
TCEAL7	351.667	0.624961	1.54217	0.193159	3.23547	0.00121444
C11orf54	244.167	0.97496	1.96559	0.292823	3.32952	0.000869952
PTK2	1093.83	0.565023	1.47941	0.144584	3.90793	9.31e-05
PYGB	598.5	0.843625	1.79455	0.347764	2.42585	0.0152724
TRPC4AP	637.5	0.686291	1.60914	0.234871	2.92199	0.00347801
OTUD4	831.833	0.409138	1.32789	0.14742	2.77532	0.00551479
PTPRO	235.167	0.41802	1.33609	0.175938	2.37595	0.0175037
CDH11	235	0.610588	1.52688	0.227095	2.68869	0.00717321
CMTM3	145.667	0.749304	1.68098	0.209356	3.57909	0.000344789
NOP10	332.833	0.960088	1.94543	0.289914	3.31163	0.00092754
LUZP1	343.167	0.604257	1.5202	0.181568	3.328	0.000874721
TVP23C-CDRT4	124.167	1.18113	2.26754	0.304303	3.88143	0.000103844
IFT46	169.5	0.554291	1.46845	0.221011	2.50798	0.0121425
CPSF2	1056.83	0.700072	1.62459	0.171312	4.08653	4.38e-05
SS18L1	599.5	0.903586	1.87071	0.219309	4.12015	3.79e-05
MKS1	117.167	0.984636	1.97881	0.272966	3.60717	0.000309555
MICU2	251.5	0.635336	1.5533	0.197811	3.21183	0.00131892
GPAT4	571.333	0.937319	1.91497	0.380799	2.46145	0.0138376
FKBP15	426.833	0.437079	1.35386	0.138311	3.16011	0.00157709
POLR2D	516.833	0.968016	1.95615	0.347368	2.78672	0.00532452
BMF	216.333	0.73578	1.6653	0.279701	2.63059	0.0085236
STRBP	344.833	0.784394	1.72237	0.206848	3.79212	0.000149365
ZBTB44	525.667	0.709221	1.63492	0.234061	3.03007	0.00244499
RPF2	552.667	0.580251	1.49511	0.202594	2.86411	0.00418188
LRRC8B	692.667	0.483523	1.39815	0.132959	3.63663	0.000276223
TTC37	1613	0.657515	1.57736	0.175104	3.75501	0.000173335
TMED4	868.333	0.769847	1.70509	0.276316	2.78611	0.00533442
SERINC3	827.167	0.441186	1.35772	0.118209	3.73225	0.000189777
OSER1	300.333	0.577627	1.49239	0.188016	3.07222	0.00212472
NDUFAB1	213.167	1.03227	2.04524	0.386701	2.66943	0.00759808
CREBZF	1142.5	0.751914	1.68403	0.131766	5.70643	1.15e-08
PRCP	280.333	1.04917	2.06934	0.296232	3.54173	0.000397507
TPRKB	302.5	0.752673	1.68491	0.164415	4.57789	4.7e-06
ZNHIT6	304.167	0.490036	1.40448	0.171951	2.84986	0.00437391
YWHAG	7164	0.779946	1.71707	0.156732	4.97631	6.48e-07
NBPF9	493.5	0.579686	1.49452	0.181429	3.19512	0.00139773
VHL	495.667	0.795743	1.73597	0.264842	3.00459	0.00265939
MTREX	974	0.802121	1.74366	0.188527	4.25468	2.09e-05
NUP107	1018.67	0.804852	1.74697	0.132488	6.07492	1.24e-09
PPM1E	988.167	0.477838	1.39266	0.132397	3.60913	0.000307223
FDFT1	713.5	0.486467	1.40101	0.16324	2.98007	0.0028818
NPAT	727	0.503817	1.41796	0.178534	2.82197	0.00477293
RAB3C	777.5	0.52848	1.44241	0.160687	3.28888	0.00100589
USP34	2026.67	0.501876	1.41605	0.178598	2.81008	0.00495287
TUBE1	401.833	0.613443	1.52991	0.157167	3.90313	9.5e-05
PICALM	822.167	0.410432	1.32908	0.130614	3.14234	0.00167603
SLC35F6	213.5	-0.82597	0.564103	0.27233	-3.03298	0.00242154
ZNF720	221.5	0.734072	1.66333	0.271116	2.70759	0.00677736
HJURP	431.5	0.418614	1.33664	0.147963	2.82918	0.0046668
MAD2L1BP	190.667	1.01896	2.02646	0.387333	2.6307	0.00852084
HINT1	639.167	0.738772	1.66875	0.214484	3.44441	0.000572312
PCBP1	1613.17	0.778215	1.71501	0.260041	2.99266	0.00276556
ZNF468	239.333	0.795134	1.73524	0.244086	3.25759	0.00112361
RPL9	1017.33	1.24633	2.37238	0.253932	4.90813	9.19e-07
SMIM14	276	0.976541	1.96774	0.228546	4.27285	1.93e-05
CLASP2	1592	0.520297	1.43425	0.168619	3.08564	0.00203112
PDXDC1	429.667	0.669893	1.59095	0.198682	3.37168	0.000747102
SEC63	2000.67	0.446777	1.36299	0.133533	3.34582	0.000820393
TMX3	884.833	0.991042	1.98762	0.262347	3.77761	0.000158344
TMEM164	359	0.653956	1.57348	0.272016	2.40411	0.016212
SCYL3	203	0.576084	1.4908	0.183169	3.14509	0.00166035
PYGO1	486.833	0.414749	1.33307	0.161224	2.57251	0.0100965
KLC1	1559.17	0.454339	1.37015	0.135356	3.35663	0.000788997
TUBGCP3	715.833	0.57657	1.4913	0.146578	3.93352	8.37e-05
F10	88.6667	0.919382	1.8913	0.334783	2.7462	0.00602893
ZNF16	95.8333	0.711596	1.63761	0.254718	2.79366	0.00521155
NDUFV1	336	0.983929	1.97784	0.366804	2.68244	0.00730874
FOXO3	779.667	0.728091	1.65645	0.136161	5.34726	8.93e-08
SRPK1	1133.17	0.825141	1.77171	0.149836	5.50697	3.65e-08
FKBP5	462.667	0.572846	1.48746	0.220446	2.59858	0.00936089
PRIM2	273	0.689246	1.61244	0.204362	3.37267	0.000744428
TASOR	1201.67	0.579962	1.49481	0.184576	3.14213	0.00167725
ACBD3	995	0.490897	1.40532	0.140398	3.49646	0.000471477
MACF1	2563.67	0.399839	1.31936	0.121025	3.30377	0.000953941
SKP1	1140.17	0.646213	1.56505	0.249907	2.58582	0.00971486
GNPDA1	406.167	1.08431	2.12036	0.2766	3.92013	8.85e-05
SPIN3	138	0.659413	1.57944	0.230734	2.85789	0.00426462
NUBP1	154.667	0.644813	1.56354	0.251932	2.55947	0.0104831
ZBTB8B	147.5	0.571391	1.48596	0.2361	2.42012	0.0155154
SDHC	1138.33	0.841824	1.79231	0.212576	3.96011	7.49e-05
MBOAT2	1499.17	0.758992	1.69231	0.147473	5.14667	2.65e-07
FAM91A1	364.5	0.897291	1.86257	0.243382	3.68676	0.00022713
CBL	800.833	0.822002	1.76786	0.321552	2.55636	0.0105774
SF3B3	2916.67	0.673813	1.59528	0.181684	3.70871	0.000208319
PPP6C	878.167	0.790816	1.73005	0.313961	2.51883	0.0117745
CDC37L1	219.833	0.716584	1.64329	0.196203	3.65226	0.000259942
TTC26	100	0.91427	1.88462	0.302362	3.02376	0.00249655
PCNA	1827.5	0.735773	1.66529	0.17524	4.19865	2.69e-05
TRAFD1	300.333	0.722466	1.65	0.261413	2.76369	0.00571513
KIF14	631.833	0.558688	1.47293	0.155567	3.59129	0.000329043
MRPS10	489	0.573907	1.48855	0.191397	2.99852	0.00271298
CPEB1	41.3333	1.07039	2.1	0.446298	2.39837	0.016468
KLHL2	194.833	0.754765	1.68736	0.212504	3.55177	0.000382647
AKAP10	310.333	0.701535	1.62623	0.167579	4.18629	2.84e-05
CD47	702.833	0.740434	1.67068	0.216413	3.42139	0.000623017
ANXA7	318.667	0.877191	1.8368	0.199942	4.38723	1.15e-05
TENT2	563.167	0.508147	1.42222	0.201216	2.52538	0.0115572
RICTOR	309.833	0.678072	1.6	0.227007	2.98701	0.0028172
CFAP97	1492.17	0.513595	1.4276	0.144352	3.55794	0.000373768
ALG8	362.167	0.699904	1.6244	0.145856	4.79861	1.6e-06
RIPPLY2	442.833	0.494554	1.40888	0.145172	3.40668	0.000657592
TRAK1	1221.5	0.594483	1.50993	0.212787	2.79379	0.00520944
TOP2B	5718.33	0.511214	1.42525	0.167312	3.05546	0.00224718
OAZ1	782.333	1.24618	2.37213	0.295749	4.21365	2.51e-05
MSTO1	143.333	1.03537	2.04965	0.414634	2.49708	0.0125221
NUP85	338.833	0.814329	1.75848	0.291638	2.79226	0.00523414
NFIL3	149.167	0.544774	1.45879	0.226023	2.41025	0.0159414
FBXO28	762.167	0.801781	1.74325	0.211897	3.78382	0.000154439
NUDT21	4213.83	1.04197	2.05904	0.208987	4.98585	6.17e-07
SMG1	1663.83	0.761451	1.69519	0.253041	3.0092	0.00261941
FCHO2	220.833	0.754996	1.68763	0.232352	3.24937	0.00115661
DDIT4	327.5	1.4147	2.66605	0.386579	3.65954	0.000252671
MBTD1	1345.83	0.601359	1.51714	0.158709	3.78906	0.000151218
KLHDC2	372.833	0.842182	1.79276	0.202654	4.15575	3.24e-05
ZNF22	779.333	0.510004	1.42405	0.134503	3.79177	0.000149575
ZNF133	132.833	1.9046	3.74405	0.647074	2.9434	0.00324627
NIT1	128.333	1.21348	2.31897	0.354885	3.41937	0.000627671
ELAVL2	198.333	0.764187	1.69841	0.209599	3.64595	0.000266405
XPO7	1596.17	0.53417	1.44811	0.147999	3.60928	0.00030705
LRCH2	268.833	0.55224	1.46636	0.205782	2.68362	0.00728291
MAP3K9	202	0.739506	1.6696	0.289334	2.55589	0.0105917
PJA2	1618.83	0.691748	1.61524	0.156793	4.41184	1.02e-05
RRM2	779.333	0.396157	1.316	0.131926	3.00287	0.00267446
DNAJC18	303.167	0.754335	1.68685	0.218169	3.45756	0.000545082
DGCR8	561.5	0.748625	1.68019	0.217753	3.43796	0.000586105
ZNF404	35.5	1.12374	2.1791	0.429655	2.61543	0.00891141
TMTC2	246.833	0.501808	1.41599	0.185682	2.70252	0.00688171
BRD4	1901.83	-0.733797	0.601319	0.244683	-2.99897	0.00270896
ALAD	226.5	0.442944	1.35938	0.182982	2.42069	0.015491
PTPRE	537	0.385565	1.30637	0.137889	2.7962	0.00517069
ACTR2	2078.67	1.0774	2.11023	0.456899	2.35807	0.0183704
SLC5A6	392.667	1.3616	2.5697	0.30031	4.53397	5.79e-06
B4GAT1	180	1.35199	2.55263	0.438094	3.08606	0.00202827
TMEM14B	295.167	0.651125	1.57039	0.225769	2.88403	0.00392625
KAT5	300.5	0.737393	1.66716	0.231878	3.18009	0.00147229
ERCC8	149.833	1.15951	2.23381	0.264884	4.37742	1.2e-05
USP33	946	0.854802	1.80851	0.183976	4.64628	3.38e-06
CBWD5	136.833	1.0852	2.12167	0.258487	4.19828	2.69e-05
KBTBD2	757.5	0.892736	1.85669	0.200102	4.46141	8.14e-06
TRIAP1	137.5	1.06343	2.08989	0.353761	3.00605	0.00264663
RIOX2	252.167	0.581785	1.4967	0.176294	3.30008	0.000966578
CSRNP2	718	0.661008	1.58119	0.180433	3.66345	0.000248844
NKIRAS1	178.167	0.47664	1.3915	0.20002	2.38297	0.0171738
MIGA1	403.833	1.02328	2.03254	0.242095	4.22679	2.37e-05
MGST3	412	0.741948	1.67243	0.265826	2.7911	0.00525286
N6AMT1	431.167	0.706411	1.63174	0.193089	3.65847	0.000253724
TP53INP1	502.667	1.05052	2.07128	0.223238	4.70584	2.53e-06
SPATA25	11.1667	2.1964	4.58333	0.815889	2.69203	0.00710187
DSN1	263.5	0.728698	1.65714	0.166255	4.38302	1.17e-05
FADD	120.667	1.18651	2.27602	0.359437	3.30103	0.000963303
FRS2	308	1.32576	2.50664	0.550563	2.408	0.0160401
SGPL1	800.167	0.609295	1.52551	0.227696	2.67592	0.0074525
CCT2	2825.67	0.591915	1.50725	0.137772	4.29633	1.74e-05
BEX4	951.5	0.499735	1.41395	0.134107	3.7264	0.000194233
NEK9	745.667	1.19212	2.28488	0.360654	3.30543	0.000948313
VPS33A	455.167	0.80528	1.74749	0.174969	4.60243	4.18e-06
LIN7C	447.333	0.828302	1.77559	0.229487	3.60937	0.00030694
MORN3	35.5	1.21917	2.32813	0.375364	3.24797	0.00116233
CYRIB	812.167	0.493246	1.40761	0.145509	3.38979	0.000699462
OAZ2	302.667	1.04793	2.06757	0.392748	2.66821	0.00762564
FAM76A	112.667	0.705182	1.63035	0.21801	3.23463	0.00121801
STOML2	632.167	0.837477	1.78692	0.317838	2.63492	0.0084157
VCP	2015.33	0.844658	1.79584	0.248873	3.39394	0.000688958
MRGBP	152.167	1.00237	2.00329	0.333667	3.00411	0.00266363
PSMA7	823.167	1.13946	2.20298	0.33449	3.40656	0.00065787
MTG2	160	0.704993	1.63014	0.262134	2.68944	0.00715716
CFAP20	423.5	0.583543	1.49853	0.224322	2.60136	0.00928549
CHEK2	126.667	1.0458	2.06452	0.216949	4.8205	1.43e-06
ZFYVE27	145.333	1.00497	2.0069	0.298283	3.36917	0.00075395
TMED8	720.667	1.05338	2.07539	0.182376	5.77588	7.66e-09
ICE1	1009.67	0.590124	1.50538	0.118836	4.96588	6.84e-07
ERH	1178.5	1.08064	2.11498	0.215613	5.01196	5.39e-07
CHTOP	1092.83	0.573787	1.48843	0.227746	2.51941	0.0117551
RCN2	1925.33	0.591106	1.5064	0.155313	3.8059	0.000141288
DUSP4	1081.5	0.610577	1.52687	0.198786	3.07153	0.00212964
SNX18	337.167	0.642248	1.56076	0.163373	3.93117	8.45e-05
RGS17	374.833	0.710681	1.63658	0.190682	3.72705	0.000193731
YTHDF1	658.167	0.746131	1.67729	0.183179	4.07323	4.64e-05
C9orf40	45.8333	1.08746	2.125	0.454533	2.39249	0.0167347
POLR1E	374.833	0.567876	1.48234	0.177799	3.19392	0.00140357
PLAA	667.333	0.487404	1.40192	0.125782	3.87499	0.000106628
FBN1	502.5	0.57102	1.48557	0.207633	2.75014	0.00595701
ZNF622	480	0.520537	1.43449	0.141464	3.67963	0.000233568
CFAP44	342	0.508599	1.42267	0.18442	2.75783	0.00581861
TTI2	106.833	0.916391	1.88739	0.319133	2.8715	0.00408531
ASH2L	471.833	0.63055	1.54815	0.215433	2.92689	0.00342371
CFAP298	371.667	0.582267	1.4972	0.174103	3.34438	0.000824658
CPLX2	566	0.727005	1.6552	0.241461	3.01086	0.00260511
RPS6KA6	311.833	0.689862	1.61313	0.238214	2.89598	0.00377981
UBA5	583.833	1.0254	2.03553	0.182124	5.63025	1.8e-08
TRIQK	220	0.676651	1.59843	0.20858	3.24408	0.0011783
EPN2	546.5	0.756946	1.68991	0.165839	4.56435	5.01e-06
ZNF121	670.833	0.479653	1.39441	0.173204	2.76929	0.00561788
CD248	304.167	-1.23181	0.425782	0.49149	-2.50628	0.0122008
FZD4	38.8333	0.990722	1.98718	0.411282	2.40886	0.0160023
WDR44	265.833	0.562385	1.47671	0.179198	3.13834	0.00169905
FUNDC1	217	0.510538	1.42458	0.187586	2.72162	0.00649621
LRP12	252.5	0.749677	1.68142	0.269998	2.7766	0.00549312
PWP1	540.667	0.632561	1.55031	0.163209	3.87577	0.000106289
THADA	654.667	0.500047	1.41426	0.170706	2.92929	0.00339733
RHOA	3171.17	0.674894	1.59648	0.157458	4.28619	1.82e-05
SURF1	242.667	0.952695	1.93548	0.378381	2.51782	0.0118083
FIS1	474.5	1.28594	2.43841	0.341632	3.76411	0.000167146
SURF6	682.5	0.739409	1.66949	0.232188	3.18452	0.00144993
SLC44A1	647.333	0.621583	1.53856	0.252658	2.46017	0.0138869
HEXA	277.167	0.828871	1.77629	0.324569	2.55376	0.0106567
NDUFS3	182.667	1.19616	2.29129	0.345247	3.46466	0.000530907
MAPK1	753.833	0.534894	1.44884	0.14464	3.69811	0.000217207
PPM1F	288.833	1.02505	2.03503	0.413756	2.47742	0.0132335
CWC15	453	0.705908	1.63117	0.189591	3.72332	0.000196623
JTB	357	1.14496	2.21139	0.336906	3.39845	0.000677701
PRICKLE1	753.833	0.695096	1.61899	0.198319	3.50495	0.000456694
CNRIP1	780.833	0.832214	1.78042	0.185912	4.47639	7.59e-06
BAG1	439.167	0.616973	1.53365	0.166487	3.70582	0.000210706
RPIA	184.667	1.22487	2.33735	0.354199	3.45815	0.000543895
ZC3HAV1L	108	1.2909	2.44681	0.31402	4.11089	3.94e-05
PGM2	215.833	0.816554	1.76119	0.186242	4.38436	1.16e-05
PIN4	279.667	0.793188	1.7329	0.157764	5.02768	4.96e-07
ARHGEF19	45	1.24793	2.375	0.445697	2.79995	0.00511112
PPP4R2	951.667	0.768585	1.7036	0.165986	4.63042	3.65e-06
NDUFS5	1098.83	0.484602	1.3992	0.187871	2.57944	0.00989608
RYBP	962	0.517366	1.43134	0.12453	4.15455	3.26e-05
NEPRO	506.333	0.589317	1.50453	0.156112	3.77495	0.000160037
EIF1B	336	0.730862	1.65963	0.218882	3.33908	0.000840579
ZNF674	138	0.71841	1.64537	0.250344	2.86969	0.00410879
SPAG7	288.333	0.750324	1.68217	0.249082	3.01235	0.00259229
KPNB1	7962.5	0.462131	1.37758	0.098075	4.71202	2.45e-06
TUBD1	83.5	0.987061	1.98214	0.286998	3.43926	0.00058331
FBXW2	1329.33	0.644301	1.56298	0.166215	3.87631	0.000106051
OXR1	74.6667	1.078	2.11111	0.332352	3.24356	0.00118047
ABL2	619.5	0.91523	1.88587	0.337833	2.70912	0.00674615
SMIM20	125.833	0.803603	1.74545	0.29756	2.70064	0.00692065
MICU1	430.333	0.459794	1.37535	0.158629	2.89855	0.0037489
RNF152	2085.83	0.723762	1.65148	0.127817	5.6625	1.49e-08
EOLA1	44.1667	1.68093	3.20635	0.435535	3.85946	0.000113637
CDC42SE1	587.833	1.19735	2.29318	0.280895	4.26263	2.02e-05
ZNF491	38.8333	1.04669	2.06579	0.385813	2.71295	0.00666865
C20orf194	321.5	0.812058	1.75571	0.19654	4.13177	3.6e-05
CCM2	295.667	0.899882	1.86591	0.317727	2.83225	0.00462214
CRYZL1	185.667	0.626093	1.54338	0.220724	2.83653	0.0045606
SLC39A1	467.667	1.12526	2.18141	0.381112	2.95257	0.0031514
MT-ND3	23081.8	-0.657365	0.634035	0.278673	-2.35892	0.0183284
SELENOT	484.333	0.478961	1.39374	0.142904	3.35163	0.000803378
UBE4B	904.667	0.491626	1.40603	0.114034	4.31123	1.62e-05
NOL11	1229.67	0.5275	1.44143	0.139622	3.77806	0.000158052
PUS3	326.5	0.449896	1.36594	0.175515	2.56329	0.0103684
KMT5B	644.5	0.553629	1.46777	0.129359	4.27978	1.87e-05
SART3	791	0.696574	1.62065	0.176207	3.95315	7.71e-05
PSMA1	573.833	1.03154	2.04421	0.216448	4.76577	1.88e-06
COPB1	1288.83	0.725733	1.65374	0.138909	5.22453	1.75e-07
MRPL36	50.6667	1.74108	3.34286	0.485634	3.58517	0.000336855
GDF11	475.167	0.560545	1.47483	0.184717	3.03461	0.00240844
PGK1	2499.5	0.856834	1.81106	0.221092	3.87546	0.000106422
SRI	663.167	0.477847	1.39266	0.139952	3.41436	0.00063931
PIAS2	597.5	0.486669	1.40121	0.133773	3.63803	0.000274728
PRKACB	1202.67	0.910341	1.87949	0.259851	3.50332	0.000459499
MOB4	518	1.53343	2.89474	0.160749	9.53928	1.44e-21
KDM3A	857.833	0.410297	1.32896	0.154414	2.65712	0.00788123
PIP5K1A	628	0.660675	1.58082	0.276017	2.3936	0.0166838
PPP3R1	914	0.891235	1.85476	0.171262	5.20393	1.95e-07
USO1	1165.83	0.541265	1.45525	0.185765	2.9137	0.00357173
SCARB2	2933.33	0.601718	1.51752	0.141328	4.25759	2.07e-05
VAPA	1043.17	0.618271	1.53503	0.162035	3.81566	0.000135818
TRAPPC2	248	1.06153	2.08714	0.354859	2.9914	0.00277701
USP14	1459.67	0.59609	1.51161	0.173295	3.43974	0.000582278
ALG5	151.167	1.09654	2.13841	0.228585	4.79707	1.61e-06
GATAD1	825.5	0.470759	1.38584	0.17327	2.71691	0.00658936
FAM171A1	639.667	0.597817	1.51343	0.241137	2.47916	0.0131691
MRPL37	768.167	-0.518223	0.698231	0.171328	-3.02475	0.0024884
MPDZ	1041	0.760915	1.69456	0.184856	4.11626	3.85e-05
TCF20	110.333	1.05594	2.07907	0.267635	3.94544	7.97e-05
DDX17	2211.83	0.575638	1.49034	0.12195	4.72026	2.36e-06
EOLA2	57	1.37851	2.6	0.398624	3.45817	0.000543851
CCDC61	21	1.37851	2.6	0.58456	2.3582	0.0183636
PSMA2	634	1.16185	2.23745	0.265971	4.36835	1.25e-05
SOX4	4121.5	0.843625	1.79455	0.201678	4.18303	2.88e-05
GLO1	1410.33	0.58056	1.49543	0.116624	4.97803	6.42e-07
MRPS21	943.5	1.17094	2.25158	0.183186	6.39206	1.64e-10
KIF5C	3490.17	0.482994	1.39764	0.115805	4.17077	3.04e-05
BMI1	951.5	0.643753	1.56239	0.218328	2.94856	0.00319262
MGAT2	288.833	0.957748	1.94228	0.215111	4.45235	8.49e-06
MMADHC	433.167	1.0841	2.12005	0.178313	6.07973	1.2e-09
ZNF528	298.167	0.719359	1.64645	0.242697	2.96402	0.00303648
SIKE1	885.5	0.640851	1.55925	0.200973	3.18874	0.00142892
CADPS	207.167	0.556967	1.47117	0.192225	2.89748	0.00376173
CACNG8	302.167	0.615532	1.53212	0.180741	3.40561	0.000660172
FTH1	2135.5	0.537823	1.45178	0.219239	2.45313	0.0141619
SSR2	2204.5	0.640079	1.55841	0.270138	2.36945	0.0178143
PIN1	264.333	0.953852	1.93704	0.387329	2.46264	0.0137917
SMARCA2	192.5	0.600593	1.51634	0.187678	3.20012	0.00137371
FZD7	291.667	0.916698	1.88779	0.300715	3.04839	0.0023007
SNRPE	561.333	0.922928	1.89596	0.246866	3.73857	0.000185069
CBX1	4487.5	0.633353	1.55117	0.115332	5.49154	3.98e-08
FPGT	111.667	0.757675	1.69076	0.314866	2.40634	0.0161132
RNF144A	1076.67	0.535808	1.44975	0.197291	2.71583	0.00661098
FAM169A	445.833	1.18534	2.27417	0.492848	2.40509	0.0161684
TLCD3A	124.667	-0.70005	0.615551	0.287547	-2.43456	0.0149099
GLOD4	457.833	0.784502	1.7225	0.286925	2.73417	0.00625372
UBL5	269.5	1.26127	2.39706	0.326755	3.85998	0.000113398
STYX	178	0.885965	1.848	0.201534	4.3961	1.1e-05
RPL13	2304.83	1.09816	2.14081	0.461907	2.37745	0.0174329
DCTN4	1611.67	0.661221	1.58142	0.126295	5.23554	1.65e-07
SNX6	563.333	0.678072	1.6	0.207146	3.2734	0.00106261
ANGEL2	966.833	0.78318	1.72092	0.214535	3.65059	0.000261643
CPNE3	1083.5	0.631721	1.54941	0.127385	4.95916	7.08e-07
PHTF1	321.667	0.924402	1.8979	0.166493	5.5522	2.82e-08
CRYZ	219.833	0.688746	1.61188	0.242506	2.84012	0.00450967
EIF2S3	2870.5	0.793584	1.73338	0.162162	4.89377	9.89e-07
LAMTOR5	225.333	1.37615	2.59575	0.358161	3.84227	0.000121904
CRISPLD1	201.833	1.0197	2.0275	0.208222	4.8972	9.72e-07
BFAR	509.5	0.796428	1.7368	0.186429	4.27201	1.94e-05
DUS4L	269.833	0.62443	1.5416	0.161261	3.87217	0.000107871
VMP1	884	0.45861	1.37422	0.186073	2.46468	0.0137135
CCT7	2059	0.718435	1.6454	0.215718	3.33043	0.000867113
NONO	4112.17	0.687124	1.61007	0.165508	4.15162	3.3e-05
STK16	109.667	0.876729	1.83621	0.339005	2.58618	0.00970455
ZNF419	118.167	0.885488	1.84739	0.312808	2.83077	0.00464354
ILVBL	116.667	1.24208	2.36539	0.525435	2.3639	0.0180837
BBS7	198	0.490425	1.40486	0.184352	2.66026	0.00780796
KIAA1109	663.833	0.63829	1.55648	0.153164	4.16735	3.08e-05
NIN	1162.67	0.419019	1.33702	0.163093	2.56921	0.010193
TRIM9	107.667	0.598002	1.51362	0.237364	2.51935	0.0117572
ENO1	7489.33	0.936267	1.91357	0.241858	3.87114	0.000108326
SPTSSB	80	1.04077	2.05733	0.247634	4.20285	2.64e-05
TEX30	145	1.0677	2.09609	0.31046	3.43908	0.000583697
GTF2A2	544	0.930927	1.9065	0.219358	4.24388	2.2e-05
PGM3	510.5	1.21545	2.32213	0.330196	3.68099	0.00023233
OARD1	243.333	0.89743	1.86275	0.261415	3.43297	0.000596997
GNB4	686.5	0.97799	1.96972	0.243102	4.02296	5.75e-05
SCCPDH	652	0.719683	1.64682	0.136655	5.26641	1.39e-07
RRM1	1675.5	0.535023	1.44896	0.139156	3.84476	0.000120673
MED13L	606.167	0.390308	1.31067	0.137716	2.83416	0.00459468
TAF7	1531.33	0.48435	1.39896	0.110852	4.36933	1.25e-05
PTTG1IP	1197.17	0.80562	1.7479	0.271409	2.96828	0.00299469
RNF213	664.833	0.452875	1.36876	0.187374	2.41696	0.0156509
RER1	710.167	0.871331	1.82935	0.291524	2.98888	0.0028
GTF2A1	1182	0.921065	1.89351	0.137524	6.69749	2.12e-11
P4HA1	199.167	0.71704	1.64381	0.25547	2.80675	0.00500442
MEX3A	4511	0.470199	1.3853	0.175182	2.68406	0.0072733
RDH14	181	1.13364	2.19412	0.227237	4.98881	6.08e-07
CYB5R1	116.833	1.0622	2.08811	0.332416	3.19538	0.00139648
PODXL	325.833	0.584963	1.5	0.207832	2.8146	0.00488387
PRKRIP1	418.833	0.777218	1.71382	0.219884	3.53468	0.000408269
ZNF37A	908.333	0.549752	1.46383	0.221966	2.47674	0.0132587
MLEC	1429.83	0.957576	1.94204	0.241858	3.95926	7.52e-05
VMA21	1001.17	0.616857	1.53353	0.147287	4.18814	2.81e-05
USP45	244.5	0.486439	1.40098	0.177733	2.7369	0.00620212
THAP3	62	1.17834	2.26316	0.377601	3.12059	0.00180489
LRRFIP2	448.833	0.386951	1.30763	0.163403	2.36807	0.0178809
ULK2	501.5	0.618203	1.53496	0.237255	2.60565	0.00917001
TCF19	197.667	1.09597	2.13757	0.341347	3.21072	0.00132402
CES2	225.333	0.81029	1.75356	0.285671	2.83644	0.00456191
MLH1	506.333	0.395665	1.31555	0.167957	2.35575	0.0184853
UNG	634.333	1.28393	2.43502	0.37153	3.4558	0.000548662
CDC42	1679.83	0.835321	1.78425	0.199187	4.19365	2.74e-05
C9orf72	524.333	0.543805	1.45781	0.134229	4.05132	5.09e-05
MOSPD1	67.3333	1.54712	2.92233	0.402874	3.84021	0.00012293
GREM2	309.667	0.712996	1.6392	0.234733	3.03748	0.00238568
SLC27A6	460.833	0.819668	1.765	0.233907	3.50424	0.000457906
FAM172A	885.833	0.442627	1.35908	0.138171	3.20348	0.00135779
SSR4	214.833	0.963221	1.94966	0.396034	2.43217	0.0150087
MPZL1	857.333	1.9068	3.74977	0.511747	3.72607	0.000194491
CD2BP2	873	1.03985	2.05601	0.353539	2.94125	0.00326887
HERC1	741.167	0.569839	1.48436	0.223842	2.54572	0.0109052
CENPI	161.167	1.11802	2.17049	0.298527	3.74513	0.000180303
HDGF	3794	0.726835	1.655	0.230603	3.15188	0.00162222
XPR1	3595.5	0.404822	1.32393	0.108205	3.74127	0.000183095
SUMO2	3101.5	0.408166	1.327	0.148582	2.74708	0.00601289
CMTM6	437.5	1.40096	2.64078	0.290095	4.82932	1.37e-06
ALDH9A1	410.667	0.945882	1.92637	0.284531	3.32436	0.000886223
ADGRL3	88.8333	1.0326	2.04571	0.285109	3.62179	0.000292572
DNMT3A	1509.33	0.530335	1.44426	0.150156	3.53189	0.000412605
ATAD2B	494.833	0.388145	1.30871	0.153667	2.52588	0.011541
PDZD8	867.167	0.515045	1.42904	0.127562	4.0376	5.4e-05
SNX30	235.5	0.990821	1.98732	0.209667	4.72569	2.29e-06
NDUFB1	101.5	1.09705	2.13918	0.248705	4.41106	1.03e-05
UGCG	256.333	0.973348	1.96339	0.209196	4.65281	3.27e-06
INIP	490.833	0.421326	1.33916	0.152752	2.75824	0.00581132
CYP51A1	1049.67	0.74161	1.67204	0.132049	5.61618	1.95e-08
PGGT1B	604.5	0.510421	1.42447	0.177572	2.87444	0.00404741
STARD4	629	0.716207	1.64286	0.21514	3.32902	0.000871511
CEP120	1012.5	0.449592	1.36565	0.185385	2.42519	0.0153005
PCDHGA1	107.667	0.933505	1.90991	0.394202	2.36809	0.0178803
HARS2	465.167	0.899565	1.8655	0.308854	2.91259	0.00358443
NPR2	108	0.624032	1.54118	0.22612	2.75975	0.00578465
TUBB4A	889.667	-1.40391	0.377904	0.454055	-3.09193	0.00198858
NDUFC2	444	1.10112	2.14522	0.387108	2.84449	0.0044483
CEP41	606.167	0.401626	1.321	0.153893	2.60977	0.00906041
ST8SIA3	1619	0.435157	1.35206	0.120822	3.60163	0.000316234
ZNF862	227.333	0.834852	1.78367	0.326655	2.55576	0.0105957
TBCC	183.5	0.576232	1.49095	0.240614	2.39484	0.0166276
NTRK3	366.333	0.514733	1.42873	0.192541	2.67337	0.0075093
TERF2IP	967	0.654519	1.57409	0.128423	5.0966	3.46e-07
RPS6	9290.17	0.841632	1.79208	0.18855	4.4637	8.06e-06
PTP4A2	1856.5	0.452583	1.36849	0.152714	2.9636	0.0030406
RNF227	54.3333	1.1144	2.16505	0.45162	2.46756	0.0136038
GART	1880.33	0.64855	1.56759	0.16708	3.88167	0.000103743
RBM19	452.833	0.593375	1.50877	0.228876	2.59256	0.00952645
MAGI3	958	0.439078	1.35574	0.142008	3.09193	0.00198863
NUDCD1	786	0.653364	1.57283	0.141774	4.6085	4.06e-06
ACAT1	511.167	0.795726	1.73595	0.146753	5.42219	5.89e-08
C2orf69	244.833	0.911034	1.88039	0.18968	4.803	1.56e-06
RPRD1B	472.333	0.684528	1.60718	0.165671	4.13185	3.6e-05
HSPA13	959	0.97637	1.96751	0.200795	4.86253	1.16e-06
GALNT1	847	0.648892	1.56796	0.165481	3.92125	8.81e-05
ERLEC1	552.167	0.592587	1.50795	0.135875	4.36126	1.29e-05
PDCL	334.333	0.691878	1.61538	0.177108	3.90653	9.36e-05
CTSV	101.167	0.682709	1.60515	0.26951	2.53315	0.0113044
ALG9	364.167	0.607006	1.52309	0.178746	3.3959	0.000684023
CYCS	1576.67	1.01191	2.01658	0.158806	6.37198	1.87e-10
DPH7	204.167	0.891791	1.85548	0.3511	2.53999	0.0110854
NKAP	290.167	0.408756	1.32754	0.165381	2.4716	0.013451
AGPAT5	835.833	0.859376	1.81425	0.242794	3.53954	0.000400832
IL17RD	2073.33	0.609165	1.52538	0.145936	4.1742	2.99e-05
SHQ1	449.5	0.500295	1.4145	0.14986	3.33843	0.000842543
KPNA5	220.5	0.878965	1.83906	0.212943	4.12771	3.66e-05
ARHGEF12	1987.17	0.845475	1.79686	0.144739	5.84139	5.18e-09
PIGG	321	0.705887	1.63115	0.200342	3.52341	0.000426032
EDEM3	1272.83	0.391922	1.31214	0.158585	2.47138	0.0134593
ENSA	1066.67	0.760096	1.6936	0.190605	3.98781	6.67e-05
BRD8	681.667	0.492928	1.4073	0.148081	3.32878	0.000872272
NAA40	441.5	0.829224	1.77673	0.25201	3.29044	0.00100031
DNAJA1	4719.33	0.495984	1.41028	0.131853	3.76165	0.000168797
C5orf15	667.5	0.666493	1.58721	0.182223	3.65756	0.00025463
TTC33	188.167	0.871508	1.82957	0.21097	4.13095	3.61e-05
RNF149	218.833	0.823784	1.77004	0.213766	3.85367	0.00011636
NDUFA4	867.667	0.624796	1.54199	0.259485	2.40783	0.0160476
GNPTAB	375	0.397473	1.3172	0.149151	2.6649	0.00770103
SPSB2	14.3333	1.63005	3.09524	0.67559	2.41278	0.0158313
ATN1	4153.67	-1.13	0.456916	0.376741	-2.99941	0.00270504
RIPOR1	952.333	-1.26984	0.414707	0.281655	-4.50849	6.53e-06
DNAJB6	1151.17	0.97127	1.96057	0.18207	5.33459	9.58e-08
ETV5	759.667	0.688883	1.61203	0.213805	3.22201	0.00127293
EXTL2	832.167	1.05145	2.07262	0.153846	6.83446	8.23e-12
SLC30A7	541.333	0.721824	1.64927	0.213653	3.37849	0.000728857
HYAL3	17.3333	1.58496	3	0.665698	2.3809	0.0172702
GLT1D1	167.667	0.862294	1.81793	0.183594	4.69674	2.64e-06
ALG2	221.667	0.843275	1.79412	0.244481	3.44924	0.000562161
PHF1	149.833	1.05573	2.07877	0.3743	2.82054	0.00479427
NUDT2	66.1667	1.22412	2.33613	0.446719	2.74025	0.00613918
KLHL28	233.333	0.906693	1.87474	0.230113	3.94021	8.14e-05
MKRN3	87.3333	0.707671	1.63317	0.28751	2.46138	0.0138405
ELAC2	488.167	0.484245	1.39885	0.201605	2.40195	0.016308
DPY19L4	773.667	0.72736	1.65561	0.143822	5.05737	4.25e-07
RIPK2	123	0.810428	1.75373	0.26844	3.01903	0.00253588
ATE1	687.167	0.544542	1.45856	0.156737	3.47423	0.000512325
RPL7A	4442.67	0.983794	1.97766	0.259305	3.79396	0.000148266
TTF1	543.167	0.44711	1.36331	0.16318	2.73998	0.00614425
IPO9	2672	0.454382	1.3702	0.175629	2.58717	0.00967682
AMACR	73	0.955757	1.9396	0.400591	2.38587	0.0170389
METAP1	567	0.707637	1.63313	0.17774	3.98131	6.85e-05
PARVA	201.667	0.756075	1.68889	0.229305	3.29725	0.000976377
GOT1	249.5	0.867524	1.82453	0.187715	4.6215	3.81e-06
TRAPPC2B	30.5	1.14439	2.21053	0.431037	2.65497	0.00793149
PAFAH1B1	1806.33	0.964008	1.95072	0.20328	4.74226	2.11e-06
MGAT1	276.5	1.15551	2.22763	0.428062	2.69939	0.00694666
TGFBRAP1	357.167	0.724413	1.65223	0.175678	4.12352	3.73e-05
EPB41L4A	1614.33	-0.525867	0.694542	0.218927	-2.40202	0.0163048
EPOP	164.833	1.18576	2.27484	0.43899	2.70112	0.00691073
MRAS	269.667	1.24112	2.36383	0.455781	2.72307	0.00646779
MYO1B	4063.67	0.566446	1.48087	0.164677	3.43975	0.000582252
RPL21	111.5	1.03899	2.05479	0.329579	3.15249	0.00161883
ZSCAN31	35.6667	1.22882	2.34375	0.518567	2.36964	0.0178052
SLC6A15	693.333	0.637177	1.55528	0.128455	4.9603	7.04e-07
WDR82	2343.5	0.960929	1.94656	0.229623	4.18481	2.85e-05
LIG3	792.667	0.517521	1.43149	0.198324	2.60947	0.00906828
TNPO1	2895	0.750359	1.68221	0.170804	4.3931	1.12e-05
KIF22	619.333	1.01166	2.01623	0.322469	3.13724	0.00170545
FBL	1055.67	0.686887	1.60981	0.155399	4.42014	9.86e-06
GNG7	120.667	1.02097	2.02929	0.391194	2.60989	0.00905712
UBXN8	217.167	0.898198	1.86374	0.215743	4.16327	3.14e-05
PDE7A	562.5	0.718074	1.64498	0.147654	4.86322	1.15e-06
MLX	368.833	0.949442	1.93113	0.24916	3.81057	0.000138646
PRTFDC1	233.333	0.525091	1.43902	0.191634	2.74008	0.0061425
RPA1	1063.83	0.705828	1.63108	0.187414	3.76614	0.000165791
CCNA2	904.833	0.44298	1.35941	0.137437	3.22314	0.00126796
TAB2	1160.67	-1.32773	0.398394	0.324286	-4.09433	4.23e-05
DHX35	202.667	0.701638	1.62635	0.217306	3.2288	0.0012431
PLEKHA3	243.333	0.638693	1.55692	0.226254	2.82291	0.00475904
HERC4	332	0.758638	1.69189	0.233241	3.2526	0.00114356
RBFOX2	5324.17	0.70418	1.62922	0.144582	4.87044	1.11e-06
TMCO3	331	0.640879	1.55928	0.241063	2.65855	0.0078478
ATAD2	1472.33	0.466522	1.38177	0.186854	2.49671	0.0125351
RAD54B	281.5	0.752933	1.68521	0.226097	3.33014	0.000868039
PHKB	586.333	0.549507	1.46359	0.155833	3.52625	0.000421486
NBPF15	657.333	0.973197	1.96319	0.342517	2.84131	0.00449288
RAB9B	73.1667	1.07962	2.11348	0.38824	2.7808	0.00542256
MTHFD2L	173	0.609327	1.52555	0.204797	2.97527	0.00292733
STAM2	293.5	0.404052	1.32322	0.166978	2.41979	0.0155296
TBPL1	426.833	0.901387	1.86786	0.274792	3.28026	0.00103713
CNEP1R1	156.333	0.61193	1.5283	0.216426	2.82743	0.00469239
STK11	236.167	0.897338	1.86263	0.302934	2.96216	0.00305493
PEX1	668.667	0.694924	1.6188	0.186369	3.72876	0.000192426
FH	780.333	0.688195	1.61127	0.128011	5.37604	7.61e-08
PCF11	1041.33	0.521923	1.43587	0.135736	3.84514	0.000120486
POGLUT3	568	0.483685	1.39831	0.187836	2.57504	0.0100228
ZKSCAN2	532.667	0.492239	1.40663	0.179427	2.74339	0.0060808
ZC3HC1	212.667	0.724918	1.65281	0.238697	3.03698	0.00238962
PTBP3	753.5	0.624162	1.54132	0.195915	3.18589	0.0014431
NSL1	501.833	0.583765	1.49876	0.139269	4.19163	2.77e-05
TPD52L2	822.5	0.619151	1.53597	0.244733	2.5299	0.0114094
DNAJC5	388.5	1.19977	2.29703	0.336014	3.57059	0.000356172
RACGAP1	891.833	0.467235	1.38246	0.188869	2.47386	0.0133663
POLR2M	520.667	0.906094	1.87397	0.281936	3.21383	0.00130975
STT3A	1057.67	0.468763	1.38392	0.123806	3.78627	0.000152924
ZNF670	159.5	0.826935	1.77391	0.248752	3.32434	0.000886279
NARF	768.333	0.712648	1.63881	0.253358	2.81281	0.00491104
TRIM65	222.833	1.23836	2.3593	0.388928	3.18402	0.00145243
PSMD1	1346.33	0.707512	1.63299	0.126496	5.59318	2.23e-08
MSH3	443.333	0.452759	1.36866	0.17406	2.60116	0.00929079
RASA1	629.333	0.490668	1.4051	0.174492	2.81198	0.00492379
USP40	334.833	0.559872	1.47414	0.193492	2.89351	0.00380958
ZFC3H1	969.667	0.497849	1.41211	0.160441	3.10299	0.00191575
ADIPOR2	699	1.04982	2.07028	0.242278	4.33314	1.47e-05
SLC35F2	226	0.658049	1.57795	0.276576	2.37927	0.0173469
ZFP82	211	0.422353	1.34011	0.178666	2.36393	0.0180824
AURKA	296.667	0.629002	1.5465	0.220696	2.85009	0.00437074
SLC27A5	28	1.32193	2.5	0.550704	2.40043	0.0163757
PPAT	866.333	0.829208	1.77671	0.177122	4.68155	2.85e-06
SESN1	295.333	0.833327	1.78179	0.167497	4.97517	6.52e-07
CAMSAP2	2087	0.514154	1.42816	0.166121	3.09505	0.00196776
BCL10	144.333	0.671578	1.59281	0.229612	2.92484	0.00344635
AL136295.4	227.833	-0.575294	0.671149	0.217845	-2.64084	0.00827013
FAM187A	12.5	3.2801	9.71426	1.27456	2.57353	0.0100667
PDHA1	578.833	0.492409	1.40679	0.201365	2.44536	0.0144708
FSTL3	34	1.51048	2.84906	0.49585	3.04625	0.00231713
SVOP	146.5	0.977899	1.96959	0.268781	3.63828	0.000274466
GGPS1	899.333	0.615553	1.53214	0.196436	3.13361	0.00172672
C14orf132	2195.33	0.703648	1.62862	0.244134	2.88222	0.0039488
WDR46	671.167	1.05898	2.08346	0.259283	4.08428	4.42e-05
RHOBTB3	4319.33	0.624598	1.54178	0.150955	4.13763	3.51e-05
ESYT2	1007.5	0.624852	1.54205	0.132821	4.70445	2.55e-06
MYL6B	280	1.05054	2.0713	0.406201	2.58625	0.00970275
ZNF799	81.1667	0.694461	1.61828	0.255617	2.7168	0.00659157
SETX	1461.67	0.543951	1.45796	0.121173	4.48906	7.15e-06
MGAT5	1294	0.785136	1.72326	0.178073	4.40907	1.04e-05
ORAI2	587.667	1.11637	2.16802	0.451051	2.47505	0.0133217
ZFAND3	682.167	0.503453	1.4176	0.182599	2.75715	0.00583075
LONP2	785.167	0.561267	1.47556	0.141553	3.96507	7.34e-05
ZDBF2	674.167	0.688281	1.61136	0.231093	2.97837	0.00289787
HMGN1	2336.67	0.538375	1.45234	0.140324	3.83667	0.000124716
ANP32E	2327.67	0.795559	1.73575	0.175744	4.52681	5.99e-06
CDK5	460.333	0.920024	1.89215	0.255967	3.59431	0.000325256
ANXA2	176	0.702095	1.62687	0.234914	2.98873	0.00280141
SLC16A1	943.833	0.797756	1.73839	0.192151	4.15172	3.3e-05
ZNF649	189.333	0.576501	1.49123	0.232176	2.48304	0.0130268
RPS18	8387.33	0.582407	1.49735	0.229845	2.53392	0.0112796
ARL10	1543.83	0.386368	1.3071	0.126275	3.05974	0.00221526
PRPS1	345.333	1.05572	2.07875	0.322795	3.27055	0.00107339
SHCBP1	120.5	0.71254	1.63869	0.237852	2.99573	0.00273787
PKIA	678.5	0.680722	1.60294	0.167066	4.07457	4.61e-05
CTPS2	471.333	0.727179	1.6554	0.1656	4.39118	1.13e-05
SNX11	118.833	1.1831	2.27064	0.441536	2.67951	0.00737297
ATG2B	771.167	0.467379	1.3826	0.123855	3.77359	0.000160917
ADCK1	52.6667	1.02748	2.03846	0.310981	3.304	0.000953171
GNAI3	2065.83	0.500565	1.41477	0.149812	3.34129	0.000833907
NR1D2	1144	0.632943	1.55072	0.154956	4.08466	4.41e-05
FUS	5837.33	0.640551	1.55892	0.237987	2.69154	0.00711226
SFR1	95	1.15078	2.22034	0.246015	4.67768	2.9e-06
ANKRD9	97	0.846455	1.79808	0.333018	2.54177	0.0110292
COP1	489.333	0.684783	1.60746	0.156775	4.36794	1.25e-05
DDX6	2221	0.818041	1.76301	0.236772	3.45497	0.000550357
SEMA4C	311.667	1.07826	2.11148	0.406638	2.65163	0.00801035
WDR5B	210.333	0.579249	1.49407	0.244007	2.37391	0.0176011
DAP3	952.833	0.635404	1.55337	0.170192	3.73344	0.00018888
GSTCD	236	0.754381	1.68691	0.253657	2.97402	0.0029393
WDFY2	416.5	0.632268	1.55	0.233665	2.70587	0.00681253
LIN28B	202.833	0.598806	1.51446	0.172721	3.46689	0.000526515
FUBP1	3043	0.741603	1.67203	0.141666	5.23488	1.65e-07
CRNKL1	819.5	0.592057	1.50739	0.151	3.92091	8.82e-05
GBA2	681.333	0.767161	1.70192	0.309385	2.47963	0.0131519
CEP68	629.167	0.913708	1.88388	0.19943	4.58159	4.61e-06
DPH3	416.833	0.435922	1.35278	0.166098	2.62449	0.00867782
FCSK	47	1.6821	3.20896	0.651584	2.58156	0.00983551
ZNF780A	355	0.739134	1.66917	0.238536	3.09862	0.00194423
TAF13	302.833	0.903392	1.87046	0.320774	2.81629	0.00485818
FLCN	105.5	1.28701	2.44022	0.530626	2.42546	0.0152891
CCZ1B	1159.83	0.43489	1.35181	0.144131	3.01734	0.00255006
SLC26A2	370	0.898801	1.86452	0.240707	3.734	0.000188463
LSM11	209.167	0.940058	1.9186	0.262831	3.57666	0.000348009
TCP1	1911.33	0.646139	1.56497	0.188364	3.43027	0.000602987
ACAT2	674.667	0.773579	1.7095	0.223387	3.46296	0.000534273
RIMKLB	978.833	0.703913	1.62892	0.172015	4.09217	4.27e-05
CD200	212.833	0.688361	1.61145	0.214632	3.20717	0.00134049
NR2C2AP	90.3333	0.97214	1.96175	0.330758	2.93913	0.00329132
FANCB	59.8333	0.940129	1.9187	0.278065	3.38097	0.000722302
LSM2	206.333	0.848722	1.80091	0.350613	2.42068	0.0154916
FMNL2	1419.83	0.40467	1.32379	0.108103	3.74337	0.000181566
AP3S2	419.167	0.652211	1.57157	0.211045	3.09038	0.00199899
ARF6	992.833	0.588798	1.50399	0.129962	4.53055	5.88e-06
RPUSD4	244.667	0.768501	1.7035	0.27043	2.84177	0.00448633
TMEM182	37.1667	0.923038	1.8961	0.386133	2.39046	0.0168271
TCAF1	2613.33	0.654701	1.57429	0.182163	3.59405	0.000325583
DFFA	1206.5	0.47416	1.38911	0.158542	2.99074	0.00278299
CBX5	4244.83	0.537814	1.45177	0.135137	3.97977	6.9e-05
DPY19L2	103.5	0.917143	1.88837	0.316447	2.89825	0.00375249
ATP6V1B2	1619.33	0.954576	1.93801	0.214057	4.45944	8.22e-06
CCDC25	632	0.437033	1.35382	0.136326	3.2058	0.00134687
LCA5	154.5	0.675038	1.59664	0.27868	2.42227	0.0154239
IMMT	1428.83	0.472339	1.38736	0.129853	3.6375	0.000275296
PTCD3	914.5	0.799717	1.74076	0.16372	4.88465	1.04e-06
ATP13A3	1542.83	0.722604	1.65016	0.168996	4.27587	1.9e-05
WTAP	1121.83	0.529265	1.44319	0.112237	4.71559	2.41e-06
TM7SF3	361.333	0.69735	1.62152	0.28813	2.42026	0.0155095
EPRS1	2845.17	0.62607	1.54336	0.144741	4.32544	1.52e-05
HADHB	811.833	0.711274	1.63725	0.181966	3.90884	9.27e-05
BEND4	908.833	0.584081	1.49908	0.135306	4.31674	1.58e-05
RPL14	2318.67	0.732101	1.66106	0.249497	2.9343	0.00334299
NOB1	287	0.764737	1.69906	0.240188	3.18391	0.00145299
WLS	64.3333	1.01123	2.01563	0.357945	2.82509	0.00472673
AFF4	2098.17	0.536227	1.45018	0.130284	4.11584	3.86e-05
EPS15	1110.67	0.4478	1.36396	0.161094	2.77974	0.00544022
COPS6	540	0.924505	1.89803	0.290436	3.18316	0.00145676
PAFAH1B2	2113	0.627384	1.54476	0.132587	4.73186	2.22e-06
ANKS3	201.167	0.786266	1.72461	0.328277	2.39513	0.0166146
C2CD5	685.5	0.683889	1.60646	0.161881	4.22463	2.39e-05
OTUD7B	282.5	1.07341	2.1044	0.17716	6.05897	1.37e-09
GPATCH2	546.333	0.539623	1.45359	0.169119	3.19079	0.00141887
H3-3A	470.667	0.93232	1.90834	0.387195	2.40788	0.0160454
BORCS7	248.833	0.93811	1.91602	0.315245	2.97581	0.00292219
TAGLN	15.3333	1.5025	2.83333	0.59732	2.5154	0.0118897
RAP2B	57.3333	1.20645	2.30769	0.481843	2.50382	0.0122859
RAB14	1084.67	0.719494	1.6466	0.156562	4.59558	4.32e-06
NAP1L1	6310.33	0.492145	1.40653	0.180334	2.72907	0.00635139
ASB13	368.167	1.05422	2.0766	0.305353	3.45248	0.000555466
PHACTR2	443	0.706361	1.63168	0.152222	4.64034	3.48e-06
TBK1	520.333	0.494621	1.40895	0.182932	2.70385	0.00685414
HDAC2	3281.67	0.427783	1.34516	0.132735	3.22282	0.00126935
HMGB2	3348.83	0.731416	1.66027	0.11463	6.38067	1.76e-10
[truncated: 2,468 more rows]
