# Supplementary material for: PRMT3‐Mediated H4R3me2a Promotes Primary Age‐Related Tauopathy by Driving Tau Hyperphosphorylation in Neuron
Source: Adv Sci (Weinh). 2025 May 8;12(28):2506044. doi: 10.1002/advs.202506044 (PMC12302536; doi:10.1002/advs.202506044)
Supplement: Supplementary file 4 — Supporting Information [file ADVS-12-2506044-s006.xlsx]

## Sheet: Sheet1
GeneName	seqnames	start	end	width	peakid	SGC707	Ctrl	logFC	logCPM	Biotype	Region
APIP	11	34883200	34884599	1400	SGC707_peak_32267	53	12	1.92293	-0.178398	protein_coding	other intron
DIRAS2	9	90602800	90604599	1800	Ctrl_peak_21301	17	49	-1.72912	-0.0875357	-	intergenic
LINC00544	13	29980800	29981799	1000	Ctrl_peak_26297	9	34	-2.11091	-0.663343	-	intergenic
CLIC5	6	46054200	46056599	2400	Ctrl_peak_14198	15	45	-1.78564	-0.217235	protein_coding	other intron
MAGI1	3	65384800	65385599	800	SGC707_peak_8535	30	4	2.66231	-1.03557	protein_coding	other intron
FKBP9P1	7	55697600	55699599	2000	Ctrl_peak_17053	22	55	-1.526	0.12139	transcribed_unprocessed_pseudogene	other intron
MAP2K1	15	66454600	66456199	1600	Ctrl_peak_28987	12	39	-1.89849	-0.436601	protein_coding	other intron
Metazoa_SRP	14	82277400	82281599	4200	Ctrl_peak_28363	36	78	-1.32206	0.664062	-	intergenic
HCCS-DT	X	10983600	10985599	2000	Ctrl_peak_32405	18	48	-1.61761	-0.0894333	lncRNA	other intron
ENSG00000249807	5	10124800	10126799	2000	SGC707_peak_16065	43	10	1.8824	-0.450578	-	intergenic
C10orf120	10	122696200	122698399	2200	Ctrl_peak_22928	19	48	-1.54017	-0.0701408	protein_coding	tts
MC2R	18	13911800	13913799	2000	Ctrl_peak_30364	18	46	-1.55636	-0.132712	protein_coding	other intron
BDH1	3	197571600	197572599	1000	Ctrl_peak_8107	9	31	-1.97812	-0.761296	protein_coding	other intron
ENSG00000257294	12	60040200	60041799	1600	SGC707_peak_34739	46	12	1.71913	-0.328394	-	intergenic
NRXN3	14	78466200	78467599	1400	SGC707_peak_38749	46	12	1.71913	-0.328394	protein_coding	other intron
ENSG00000233663	X	35707600	35709199	1600	SGC707_peak_44733	44	11	1.77947	-0.400037	-	intergenic
MYO3B	2	170520200	170521799	1600	Ctrl_peak_4546	12	37	-1.82277	-0.491722	protein_coding	other intron
RERGL	12	18021600	18025599	4000	Ctrl_peak_24767	35	73	-1.26711	0.587051	-	intergenic
RBFOX1	16	6274800	6277399	2600	Ctrl_peak_29258	22	53	-1.47267	0.0840027	protein_coding	1st intron
STS	X	7550400	7554599	4200	Ctrl_peak_32367	43	84	-1.17335	0.812283	protein_coding	other intron
LINC02934	2	65498800	65501399	2600	Ctrl_peak_3229	20	49	-1.49635	-0.0304963	lncRNA	1st exon
ULBP3	6	150102000	150105199	3200	Ctrl_peak_15935	31	66	-1.2963	0.437563	-	intergenic
ENSG00000250637	8	43462600	43464199	1600	SGC707_peak_26042	40	10	1.7784	-0.526462	-	intergenic
RNU6-903P	18	9630400	9631799	1400	Ctrl_peak_30329	11	34	-1.82526	-0.606172	-	intergenic
CEP19P1	2	235138000	235140199	2200	Ctrl_peak_5437	22	52	-1.44525	0.0649482	-	intergenic
ANAPC1P5	2	87983800	87984399	600	Ctrl_peak_3532	5	22	-2.31671	-1.26958	unprocessed_pseudogene	other intron
ENSG00000253407	8	131103200	131105799	2600	Ctrl_peak_20309	31	65	-1.27432	0.422633	-	intergenic
CXCR1	2	218180800	218184399	3600	Ctrl_peak_5221	35	71	-1.2271	0.559988	-	intergenic
RPL21P67	6	131457200	131459199	2000	Ctrl_peak_15650	18	44	-1.4924	-0.177296	-	intergenic
DYNC2H1	11	103114800	103118199	3400	SGC707_peak_33408	97	38	1.13978	0.83804	protein_coding	other intron
SFXN5	2	73063400	73065199	1800	Ctrl_peak_3297	16	42	-1.59405	-0.266605	protein_coding	other intron
ATP5MGP2	6	122912400	122913199	800	SGC707_peak_21814	29	5	2.29984	-1.03288	-	intergenic
LINC01475	10	99509200	99510799	1600	Ctrl_peak_22705	14	39	-1.67838	-0.387774	-	intergenic
ZNF702P	19	53028600	53030399	1800	Ctrl_peak_31276	13	37	-1.70852	-0.466132	transcribed_processed_pseudogene	other intron
ENSG00000282987	3	21283000	21285599	2600	Ctrl_peak_5703	26	57	-1.33776	0.22162	-	intergenic
SPTLC1	9	91985200	91986399	1200	Ctrl_peak_21320	11	33	-1.78234	-0.636843	-	intergenic
LINC00472	6	71244200	71246199	2000	Ctrl_peak_14574	18	43	-1.45932	-0.200102	lncRNA	other intron
CTNNA3	10	66338400	66341999	3600	SGC707_peak_30919	59	19	1.41942	0.0760305	protein_coding	other intron
IRAG1	11	10596600	10597799	1200	Ctrl_peak_23079	17	41	-1.47263	-0.268655	protein_coding	other intron
ENSG00000231863	6	160953800	160957199	3400	Ctrl_peak_16029	25	54	-1.31621	0.152767	lncRNA	1st intron
ENSG00000258231	12	58795400	58796799	1400	Ctrl_peak_25277	13	36	-1.66912	-0.493973	lncRNA	1st intron
ARMC10P1	3	94651400	94653399	2000	Ctrl_peak_6672	20	46	-1.40542	-0.0932309	-	intergenic
ERBIN	5	66034200	66035999	1800	Ctrl_peak_12368	20	46	-1.40542	-0.0932309	protein_coding	other intron
OR4A9P	11	55394200	55395399	1200	Ctrl_peak_23639	12	34	-1.70118	-0.578451	-	intergenic
VPS13B	8	99796200	99796999	800	Ctrl_peak_19747	9	28	-1.83186	-0.866184	protein_coding	other intron
ANKRD36C	2	95995400	95997799	2400	Ctrl_peak_3571	23	51	-1.35355	0.0631795	-	intergenic
ENSG00000248148	5	44961600	44965799	4200	Ctrl_peak_12106	41	78	-1.13508	0.719956	-	intergenic
LINC01435	10	107733400	107736599	3200	SGC707_peak_31458	70	26	1.21539	0.364098	lncRNA	other intron
ENSG00000250453	5	28419400	28424799	5400	Ctrl_peak_11766	65	111	-0.98038	1.26794	-	intergenic
RPL17P25	6	80401200	80402999	1800	SGC707_peak_20779	53	17	1.4245	-0.0709679	-	intergenic
ENSG00000288087	3	161713600	161714999	1400	SGC707_peak_10564	44	13	1.54077	-0.349097	lncRNA	1st intron
DIAPH2-AS1	X	97608000	97609599	1600	SGC707_peak_45944	44	13	1.54077	-0.349097	lncRNA	other intron
THBS2	6	169244600	169248999	4400	Ctrl_peak_16112	33	65	-1.18449	0.44941	protein_coding	other intron
RNU5E-9P	2	178145800	178147199	1400	SGC707_peak_6321	42	12	1.58828	-0.421862	-	intergenic
ENSG00000253322	8	57651800	57653399	1600	Ctrl_peak_19109	20	45	-1.3738	-0.114748	lncRNA	other intron
ADAM1A	12	111908400	111909799	1400	SGC707_peak_35871	39	11	1.606	-0.524221	-	intergenic
ENSG00000285835	11	87921800	87923599	1800	SGC707_peak_33009	49	15	1.49086	-0.193006	lncRNA	other intron
ENSG00000227138	9	10722400	10725399	3000	SGC707_peak_28358	75	28	1.20828	0.461238	-	intergenic
ENSG00000286329	3	80667000	80667999	1000	Ctrl_peak_6405	11	31	-1.69247	-0.700156	lncRNA	other intron
SLC44A3-AS1	1	94842400	94844599	2200	Ctrl_peak_765	18	41	-1.39079	-0.246795	transcribed_processed_pseudogene	other exon
NAP1L2	X	73176600	73182199	5600	SGC707_peak_45244	122	53	0.99145	1.20478	-	intergenic
RBX1P1	2	82696200	82698799	2600	Ctrl_peak_3458	33	64	-1.16217	0.434608	-	intergenic
KALRN	3	124190800	124192199	1400	Ctrl_peak_7109	16	39	-1.48744	-0.340613	protein_coding	1st intron
NEO1	15	72994000	72996399	2400	Ctrl_peak_29028	32	62	-1.16066	0.3908	-	intergenic
MAGEB18	X	26106800	26109399	2600	Ctrl_peak_32677	32	62	-1.16066	0.3908	-	intergenic
RRAGB	X	55819000	55822399	3400	SGC707_peak_45046	71	27	1.1816	0.393168	-	intergenic
ENSG00000288579	5	33378200	33379999	1800	Ctrl_peak_11874	15	38	-1.54239	-0.389931	-	intergenic
UHRF2	9	6388600	6390599	2000	Ctrl_peak_20499	24	51	-1.2925	0.0804952	-	intergenic
WDPCP	2	63133000	63134599	1600	Ctrl_peak_3211	20	44	-1.34146	-0.136582	protein_coding	other intron
NGLY1	3	25763400	25764999	1600	SGC707_peak_8015	50	16	1.42751	-0.150529	protein_coding	other exon
SPATA2P1	13	56468200	56470199	2000	Ctrl_peak_26695	20	44	-1.34146	-0.136582	-	intergenic
TPBG	6	82541400	82542399	1000	SGC707_peak_20830	40	12	1.51812	-0.471031	-	intergenic
IGLVIV-65	22	22067200	22069599	2400	Ctrl_peak_32255	23	49	-1.29597	0.0242856	IG_V_pseudogene	promoter-tss
ZBTB20	3	114990600	114992199	1600	SGC707_peak_9768	48	15	1.46119	-0.21373	protein_coding	other intron
ENSG00000260786	5	42145600	42146999	1400	Ctrl_peak_12042	19	42	-1.34802	-0.202093	-	intergenic
RPL21P80	8	34904600	34906199	1600	Ctrl_peak_18872	19	42	-1.34802	-0.202093	-	intergenic
ENSG00000269952	10	35209800	35211399	1600	SGC707_peak_30410	48	15	1.46119	-0.21373	lncRNA	promoter-tss
LINC01572	16	72476400	72477799	1400	SGC707_peak_40455	48	15	1.46119	-0.21373	lncRNA	other intron
ENSG00000250839	4	178898600	178901199	2600	Ctrl_peak_11147	26	53	-1.23301	0.15107	-	intergenic
ZBTB16	11	114100800	114102199	1400	SGC707_peak_33599	38	11	1.56865	-0.550429	protein_coding	other intron
CNTN5	11	98994400	98996999	2600	Ctrl_peak_24146	29	58	-1.20603	0.284178	-	intergenic
ENSG00000257759	14	70508400	70510599	2200	SGC707_peak_38691	53	18	1.34258	-0.0503699	lncRNA	other intron
ENSG00000278532	18	69361000	69362799	1800	Ctrl_peak_31033	22	47	-1.29974	-0.0341929	-	intergenic
CSMD1	8	4598200	4600199	2000	Ctrl_peak_18520	18	40	-1.35527	-0.270706	protein_coding	other intron
CLIC4	1	24814000	24815199	1200	SGC707_peak_55	36	10	1.62693	-0.634453	protein_coding	other intron
LINC02503	4	103958400	103959599	1200	SGC707_peak_13669	36	10	1.62693	-0.634453	-	intergenic
TCEAL8	X	103238800	103239799	1000	SGC707_peak_46080	36	10	1.62693	-0.634453	-	intergenic
ENSG00000232760	2	131851800	131853599	1800	SGC707_peak_5279	59	21	1.27586	0.113103	-	intergenic
PRR13P2	11	9345800	9348599	2800	Ctrl_peak_23071	25	52	-1.26188	0.116217	-	intergenic
ENSG00000253619	8	120975000	120976999	2000	Ctrl_peak_20192	28	56	-1.20589	0.235484	lncRNA	1st intron
ENSG00000249228	4	29061400	29063999	2600	Ctrl_peak_8417	32	61	-1.13724	0.375391	-	intergenic
ENSG00000287460	13	54637400	54641799	4400	SGC707_peak_36510	97	41	1.03048	0.871203	lncRNA	other intron
CDH13	16	82964000	82969799	5800	Ctrl_peak_29724	60	100	-0.945216	1.13217	protein_coding	other intron
EZRP1	3	104861400	104862999	1600	SGC707_peak_9555	51	17	1.36915	-0.109254	-	intergenic
HTR1A	5	63796000	63798399	2400	SGC707_peak_17348	51	17	1.36915	-0.109254	-	intergenic
ENSG00000274863	20	19109600	19111799	2200	Ctrl_peak_31490	21	45	-1.30386	-0.0951307	-	intergenic
NRXN3	14	78132600	78136599	4000	SGC707_peak_38746	83	34	1.0752	0.64045	-	intergenic
CSMD1	8	4506200	4507999	1800	SGC707_peak_25545	44	14	1.43477	-0.324257	protein_coding	other intron
LINC02553	11	97442800	97445799	3000	SGC707_peak_33212	78	31	1.1185	0.541363	-	intergenic
PEX5L-AS1	3	179873000	179874999	2000	SGC707_peak_11037	57	20	1.29621	0.0606435	lncRNA	promoter-tss
ZFHX3	16	73844800	73846999	2200	Ctrl_peak_29645	24	50	-1.264	0.0614101	protein_coding	other intron
PEPD	19	33452000	33453999	2000	Ctrl_peak_31217	27	54	-1.20575	0.185097	protein_coding	promoter-tss
LINC02459	12	114221600	114222599	1000	SGC707_peak_35882	30	7	1.87247	-0.920622	-	intergenic
ENSG00000241597	5	99184000	99185799	1800	Ctrl_peak_12809	20	43	-1.30838	-0.158743	-	intergenic
RIMS1	6	72386800	72388799	2000	Ctrl_peak_14598	20	43	-1.30838	-0.158743	protein_coding	other intron
ENSG00000285228	13	24604600	24605799	1200	Ctrl_peak_26254	15	37	-1.50404	-0.416332	-	intergenic
PNPLA3	22	43908000	43909799	1800	Ctrl_peak_32308	15	37	-1.50404	-0.416332	-	intergenic
CSMD1	8	4438600	4440199	1600	SGC707_peak_25540	54	19	1.29196	-0.0118061	protein_coding	other intron
ENSG00000259805	15	82943600	82945599	2000	Ctrl_peak_29083	23	48	-1.26629	0.00444833	lncRNA	1st intron
RPSAP44	6	54629800	54632799	3000	SGC707_peak_20067	65	25	1.16501	0.276402	-	intergenic
LAMA2	6	128957400	128958799	1400	SGC707_peak_21986	39	12	1.48172	-0.496275	protein_coding	1st intron
KATNIP	16	27669600	27670799	1200	Ctrl_peak_29356	14	35	-1.52275	-0.496226	protein_coding	other intron
ENSG00000245482	12	34002200	34006999	4800	Ctrl_peak_24999	60	99	-0.930733	1.12293	-	intergenic
ENSG00000249837	4	124229600	124230799	1200	Ctrl_peak_10119	19	41	-1.31335	-0.225276	lncRNA	other intron
ENSG00000253178	8	20577800	20579599	1800	Ctrl_peak_18713	19	41	-1.31335	-0.225276	-	intergenic
ENSG00000248145	5	13110400	13111999	1600	Ctrl_peak_11407	22	46	-1.2688	-0.0548441	-	intergenic
PRELID3BP6	5	42916800	42918799	2000	Ctrl_peak_12067	22	46	-1.2688	-0.0548441	processed_pseudogene	promoter-tss
AKAP6	14	32670200	32671799	1600	Ctrl_peak_27927	22	46	-1.2688	-0.0548441	protein_coding	other intron
ENSG00000285986	1	196868800	196872399	3600	Ctrl_peak_2050	32	60	-1.11344	0.359819	unprocessed_pseudogene	other intron
ENSG00000287430	20	19174200	19177399	3200	Ctrl_peak_31491	32	60	-1.11344	0.359819	-	intergenic
CDH13	16	83602200	83605399	3200	SGC707_peak_40545	63	24	1.17863	0.229639	protein_coding	other intron
ENSG00000260362	16	9699000	9701399	2400	Ctrl_peak_29287	25	51	-1.23393	0.0975974	-	intergenic
SYCP1	1	115000400	115001999	1600	SGC707_peak_1421	37	11	1.53032	-0.577134	-	intergenic
TINAG	6	54337400	54338599	1200	SGC707_peak_20055	37	11	1.53032	-0.577134	protein_coding	other intron
RNA5SP287	9	81828400	81829599	1200	Ctrl_peak_21222	13	33	-1.54401	-0.58078	-	intergenic
ENSG00000261502	16	63053000	63054399	1400	SGC707_peak_40365	45	15	1.36835	-0.277798	-	intergenic
ENSG00000223727	3	3275600	3279599	4000	SGC707_peak_7636	97	42	0.995813	0.882096	lncRNA	other intron
LINC02515	4	187417000	187418799	1800	Ctrl_peak_11251	21	44	-1.27153	-0.116666	-	intergenic
ENSG00000249579	5	63061400	63063399	2000	SGC707_peak_17315	50	17	1.34065	-0.128794	-	intergenic
PDZRN4	12	41511400	41513199	1800	Ctrl_peak_25081	21	44	-1.27153	-0.116666	protein_coding	other intron
PIEZO1P2	20	58782200	58784399	2200	Ctrl_peak_31746	21	44	-1.27153	-0.116666	unprocessed_pseudogene	promoter-tss
HS6ST3	13	96574800	96578999	4200	Ctrl_peak_27500	39	70	-1.05112	0.594955	protein_coding	1st intron
SCMH1	1	41063200	41064399	1200	SGC707_peak_116	35	10	1.58644	-0.662798	protein_coding	other intron
ENSG00000231912	6	113723000	113724199	1200	SGC707_peak_21565	35	10	1.58644	-0.662798	-	intergenic
MESP2	15	89763000	89765999	3000	Ctrl_peak_29135	27	53	-1.17884	0.167343	protein_coding	1st intron
ENSG00000243620	3	146839400	146841799	2400	SGC707_peak_10279	56	20	1.27074	0.0433118	-	intergenic
SDHDP1	18	12131600	12133599	2000	SGC707_peak_41271	56	20	1.27074	0.0433118	-	intergenic
OSTN	3	191133600	191135399	1800	SGC707_peak_11222	43	14	1.40171	-0.34701	-	intergenic
SGCD	5	155922400	155923599	1200	Ctrl_peak_13581	17	38	-1.36332	-0.342727	protein_coding	1st intron
PRR5L	11	36335000	36336399	1400	Ctrl_peak_23409	17	38	-1.36332	-0.342727	protein_coding	1st intron
BCAS4	20	50826000	50827399	1400	Ctrl_peak_31699	16	38	-1.45008	-0.366128	protein_coding	other intron
ENSG00000234891	22	34707200	34708599	1400	Ctrl_peak_32299	16	38	-1.45008	-0.366128	-	intergenic
RPL7AP28	4	131884800	131888399	3600	SGC707_peak_14439	78	32	1.07286	0.554987	-	intergenic
TRAV7	14	21788000	21791799	3800	Ctrl_peak_27713	38	68	-1.04671	0.555822	-	intergenic
ENSG00000275329	9	136127000	136129599	2600	SGC707_peak_29886	48	16	1.36877	-0.191051	-	intergenic
CD24P2	15	56059800	56061399	1600	Ctrl_peak_28905	20	42	-1.27453	-0.181241	-	intergenic
ENSG00000259620	15	87135200	87136799	1600	Ctrl_peak_29115	20	42	-1.27453	-0.181241	-	intergenic
THORLNC	2	118311000	118313799	2800	Ctrl_peak_3792	26	52	-1.20559	0.132894	-	intergenic
ENSG00000219559	6	110570800	110572199	1400	SGC707_peak_21512	41	13	1.43922	-0.419712	-	intergenic
ENSG00000217139	6	121692200	121693799	1600	SGC707_peak_21778	40	13	1.40371	-0.44406	-	intergenic
LAMA2	6	128859000	128860399	1400	SGC707_peak_21981	40	13	1.40371	-0.44406	-	intergenic
CNTNAP3P2	9	67093200	67094999	1800	Ctrl_peak_21039	15	36	-1.46463	-0.443212	unprocessed_pseudogene	other intron
LINC02284	14	56338000	56339399	1400	Ctrl_peak_28074	15	36	-1.46463	-0.443212	lncRNA	other intron
ENSG00000289315	3	152177400	152180199	2800	Ctrl_peak_7476	32	59	-1.08924	0.344081	lncRNA	other intron
FOXK1	7	4761800	4764599	2800	Ctrl_peak_16134	28	54	-1.15353	0.200984	protein_coding	other exon
RNA5SP484	20	40918600	40921199	2600	Ctrl_peak_31633	28	54	-1.15353	0.200984	-	intergenic
RORA	15	60883600	60887799	4200	Ctrl_peak_28959	57	94	-0.929886	1.05001	protein_coding	other intron
ST8SIA6	10	17399000	17399799	800	SGC707_peak_30143	29	7	1.82378	-0.955354	protein_coding	other intron
ENSG00000272744	4	183521200	183523399	2200	Ctrl_peak_11221	25	50	-1.20542	0.0787404	-	intergenic
GDA	9	72200600	72203399	2800	Ctrl_peak_21104	25	50	-1.20542	0.0787404	protein_coding	other intron
ENSG00000251942	2	53435000	53436399	1400	Ctrl_peak_3077	14	34	-1.48107	-0.524625	-	intergenic
ENSG00000260715	16	64079000	64081399	2400	Ctrl_peak_29597	31	57	-1.0852	0.297417	-	intergenic
SUCLG2-DT	3	67794800	67797799	3000	Ctrl_peak_6211	36	65	-1.05945	0.488634	lncRNA	other intron
TMEM47	X	34685600	34688999	3400	Ctrl_peak_32906	36	65	-1.05945	0.488634	-	intergenic
ENSG00000276841	13	70664600	70667599	3000	SGC707_peak_37033	94	41	0.985221	0.841601	-	intergenic
GHSR	3	172442200	172448199	6000	Ctrl_peak_7793	82	127	-0.839891	1.50774	protein_coding	other exon
OR4R3P	11	49928200	49932799	4600	Ctrl_peak_23610	43	75	-1.01009	0.7051	-	intergenic
SLC20A1-DT	2	112633400	112634799	1400	Ctrl_peak_3704	13	32	-1.49977	-0.610882	-	intergenic
ENSG00000251159	4	44508200	44510399	2200	Ctrl_peak_8755	24	48	-1.20524	0.0224848	-	intergenic
TMPRSS13	11	117893000	117894799	1800	SGC707_peak_33628	54	20	1.2184	0.00799566	-	intergenic
UBBP1	2	136303800	136305799	2000	Ctrl_peak_3961	21	43	-1.23845	-0.138518	-	intergenic
ZDHHC14	6	157548800	157550599	1800	Ctrl_peak_16006	21	43	-1.23845	-0.138518	protein_coding	other intron
RPL7AP79	11	44511600	44513399	1800	Ctrl_peak_23570	21	43	-1.23845	-0.138518	-	intergenic
ENSG00000231143	6	94241200	94244199	3000	Ctrl_peak_15023	33	60	-1.06923	0.373868	-	intergenic
SLC9A9	3	143765200	143769199	4000	Ctrl_peak_7313	38	67	-1.02537	0.542073	protein_coding	other intron
ENSG00000286542	8	18137600	18140799	3200	Ctrl_peak_18684	38	67	-1.02537	0.542073	-	intergenic
CNTN5	11	99709200	99712799	3600	SGC707_peak_33309	77	32	1.05428	0.542749	protein_coding	other intron
C1GALT1P3	8	62007000	62009199	2200	SGC707_peak_26358	63	25	1.12002	0.246465	-	intergenic
DPYS	8	104371600	104374199	2600	Ctrl_peak_19791	29	55	-1.12956	0.233854	protein_coding	other intron
ENSG00000258231	12	58590600	58593199	2600	Ctrl_peak_25267	26	51	-1.17764	0.114491	lncRNA	promoter-tss
HNRNPA3P5	13	65807600	65810199	2600	SGC707_peak_36884	83	36	0.993006	0.665823	-	intergenic
COL4A1	13	110201600	110205199	3600	SGC707_peak_37967	83	36	0.993006	0.665823	protein_coding	other intron
ENSG00000286225	2	145710200	145710999	800	SGC707_peak_5590	34	10	1.54479	-0.691726	lncRNA	1st intron
ADAM7-AS1	8	24797000	24798799	1800	SGC707_peak_25816	47	16	1.33848	-0.211757	lncRNA	other intron
PPFIA2	12	81605800	81607199	1400	Ctrl_peak_25761	20	41	-1.23986	-0.204086	protein_coding	other intron
ENSG00000286132	19	12100400	12102399	2000	SGC707_peak_42428	47	16	1.33848	-0.211757	protein_coding	other intron
SP140L	2	230351600	230353999	2400	SGC707_peak_7502	75	31	1.06202	0.503971	protein_coding	other intron
KRT8P17	X	58495800	58498799	3000	Ctrl_peak_33195	32	58	-1.06463	0.328174	-	intergenic
PWRN1	15	24571600	24575599	4000	SGC707_peak_39134	90	40	0.958099	0.789625	lncRNA	promoter-tss
DMXL2	15	51574000	51576599	2600	SGC707_peak_39417	90	40	0.958099	0.789625	protein_coding	other intron
ZNF385B	2	179438600	179440999	2400	SGC707_peak_6358	61	24	1.13219	0.198693	-	intergenic
SPSB4	3	141042800	141045199	2400	Ctrl_peak_7283	28	53	-1.12663	0.183427	-	intergenic
ENSG00000253340	8	50920200	50922199	2000	Ctrl_peak_19006	34	61	-1.05013	0.40305	-	intergenic
ENSG00000253207	8	113687600	113690399	2800	SGC707_peak_27675	69	28	1.08821	0.38096	-	intergenic
Y_RNA	11	10723800	10726799	3000	Ctrl_peak_23080	34	61	-1.05013	0.40305	misc_RNA	promoter-tss
ENSG00000250697	5	33046400	33047199	800	SGC707_peak_16799	32	9	1.60784	-0.784736	lncRNA	other intron
AKTIP	16	53507000	53507799	800	Ctrl_peak_29492	11	28	-1.54621	-0.800497	-	intergenic
ZRANB2-DT	1	71135200	71136599	1400	SGC707_peak_473	39	13	1.36731	-0.468837	lncRNA	other intron
C3orf38	3	88242000	88243399	1400	SGC707_peak_9171	39	13	1.36731	-0.468837	-	intergenic
MSR1	8	16515400	16516799	1400	SGC707_peak_25689	39	13	1.36731	-0.468837	protein_coding	other intron
ENSG00000200733	13	89893400	89894799	1400	SGC707_peak_37625	39	13	1.36731	-0.468837	-	intergenic
N4BP1	16	48518200	48519399	1200	Ctrl_peak_29435	15	35	-1.42412	-0.470588	-	intergenic
TBC1D5	3	17523200	17524799	1600	Ctrl_peak_5658	25	49	-1.17635	0.0596399	protein_coding	other intron
AGA	4	177408600	177410999	2400	SGC707_peak_15708	56	21	1.20075	0.0623909	-	intergenic
FARP1	13	98195200	98197399	2200	Ctrl_peak_27530	25	49	-1.17635	0.0596399	protein_coding	1st intron
ENSG00000263765	18	32820600	32822199	1600	SGC707_peak_41540	56	21	1.20075	0.0623909	-	intergenic
ENSG00000249579	5	63075400	63081799	6400	Ctrl_peak_12302	79	121	-0.823817	1.44481	-	intergenic
ENSG00000259290	11	125185800	125188799	3000	Ctrl_peak_24467	36	64	-1.03712	0.474234	lncRNA	promoter-tss
ZNF282	7	149205800	149207599	1800	Ctrl_peak_18345	22	44	-1.20483	-0.0970313	protein_coding	promoter-tss
LINC00841	10	43936600	43938599	2000	Ctrl_peak_22098	22	44	-1.20483	-0.0970313	lncRNA	promoter-tss
DOCK1	10	127086000	127087599	1600	Ctrl_peak_22961	22	44	-1.20483	-0.0970313	protein_coding	other intron
PRMT8	12	3497000	3498799	1800	Ctrl_peak_24590	22	44	-1.20483	-0.0970313	protein_coding	1st intron
LINC02367	12	9361200	9363399	2200	Ctrl_peak_24645	22	44	-1.20483	-0.0970313	lncRNA	other intron
DMD	X	33266400	33268399	2000	Ctrl_peak_32857	22	44	-1.20483	-0.0970313	protein_coding	other intron
ENSG00000231781	2	82114200	82117799	3600	Ctrl_peak_3443	43	74	-0.990755	0.692694	-	intergenic
ENSG00000275387	X	54847000	54850599	3600	SGC707_peak_45031	85	37	0.987899	0.700537	-	intergenic
AK9	6	109644400	109647399	3000	Ctrl_peak_15268	30	56	-1.10681	0.265987	protein_coding	other intron
ENSG00000249171	4	83676000	83678999	3000	Ctrl_peak_9459	38	66	-1.00372	0.528194	lncRNA	other intron
ENSG00000248490	5	27750400	27753799	3400	Ctrl_peak_11750	38	66	-1.00372	0.528194	-	intergenic
RNA5SP343	11	74197600	74198599	1000	SGC707_peak_32761	30	8	1.68277	-0.884166	rRNA	promoter-tss
ENSG00000254092	8	21265200	21267999	2800	Ctrl_peak_18722	27	52	-1.15142	0.149373	lncRNA	other intron
ENSG00000223834	10	31553600	31556199	2600	SGC707_peak_30366	59	23	1.1453	0.149283	-	intergenic
CPEB3	10	92284400	92286199	1800	SGC707_peak_31268	30	7	1.87247	-0.920622	protein_coding	other intron
LBH	2	30324200	30325399	1200	SGC707_peak_3588	37	12	1.40604	-0.548165	protein_coding	tts
ENSG00000258193	12	82042400	82045599	3200	Ctrl_peak_25780	50	82	-0.92167	0.860346	-	intergenic
GLRA3	4	174743200	174745399	2200	Ctrl_peak_11040	24	47	-1.17494	0.00263133	protein_coding	other intron
LINC01630	18	51563200	51567999	4800	Ctrl_peak_30751	52	85	-0.917001	0.912537	lncRNA	other intron
C4orf50	4	5896800	5899399	2600	Ctrl_peak_8130	29	54	-1.10314	0.216691	protein_coding	other exon
OR11M1P	12	48631000	48633999	3000	Ctrl_peak_25173	29	54	-1.10314	0.216691	-	intergenic
LINC01117	2	176780200	176781799	1600	Ctrl_peak_4610	21	42	-1.20459	-0.160698	lncRNA	other intron
GDA	9	72170000	72171599	1600	SGC707_peak_29094	43	15	1.30296	-0.32219	protein_coding	1st intron
ENSG00000260658	16	63562400	63565599	3200	Ctrl_peak_29590	45	75	-0.944701	0.727062	lncRNA	other intron
ENSG00000253204	8	30926400	30929799	3400	Ctrl_peak_18813	37	65	-1.02007	0.501467	-	intergenic
NEK10	3	27336200	27338199	2000	SGC707_peak_8053	57	22	1.15947	0.0981198	protein_coding	other intron
PIGFP3	X	30016000	30018799	2800	SGC707_peak_44543	57	22	1.15947	0.0981198	processed_pseudogene	promoter-tss
SLC9B1	4	103005600	103008199	2600	Ctrl_peak_9746	32	57	-1.03959	0.312093	protein_coding	other intron
UBL5P1	5	29667600	29670199	2600	Ctrl_peak_11797	32	57	-1.03959	0.312093	-	intergenic
MYO1H	12	109445000	109447599	2600	Ctrl_peak_26108	32	57	-1.03959	0.312093	protein_coding	other intron
ENSG00000287469	16	49175600	49178999	3400	Ctrl_peak_29441	39	67	-0.988029	0.554432	lncRNA	other intron
ENSG00000270207	3	7781400	7782399	1000	Ctrl_peak_5605	13	31	-1.45414	-0.641607	lncRNA	other intron
ENSG00000287179	5	63748800	63749799	1000	SGC707_peak_17345	35	11	1.45044	-0.632115	-	intergenic
TUSC3	8	15392600	15393799	1200	SGC707_peak_25661	35	11	1.45044	-0.632115	-	intergenic
LINC01151	8	122493000	122493999	1000	SGC707_peak_27898	35	11	1.45044	-0.632115	lncRNA	other intron
ENSG00000287120	10	9355200	9356199	1000	Ctrl_peak_21754	13	31	-1.45414	-0.641607	-	intergenic
ENSG00000289309	12	83872600	83873999	1400	Ctrl_peak_25814	13	31	-1.45414	-0.641607	-	intergenic
ATP5MC2P2	14	49319400	49320399	1000	Ctrl_peak_27985	13	31	-1.45414	-0.641607	-	intergenic
AVEN	15	34028200	34028799	600	Ctrl_peak_28614	8	23	-1.71664	-1.0984	protein_coding	other intron
EMB	5	50244800	50247799	3000	SGC707_peak_17103	80	35	0.980491	0.618642	-	intergenic
ENSG00000248491	4	127108400	127110399	2000	SGC707_peak_14283	51	19	1.20971	-0.0672614	lncRNA	other intron
HSD17B4	5	119631800	119633599	1800	SGC707_peak_18619	51	19	1.20971	-0.0672614	protein_coding	other intron
ENSG00000282478	20	11454400	11456599	2200	SGC707_peak_42758	51	19	1.20971	-0.0672614	-	intergenic
ENSG00000283380	X	20929800	20931599	1800	Ctrl_peak_32574	23	45	-1.17342	-0.0567105	lncRNA	other intron
ZRANB2-DT	1	71218600	71219999	1400	SGC707_peak_475	40	14	1.2977	-0.417561	lncRNA	other intron
SP140	2	230283200	230284799	1600	Ctrl_peak_5398	16	36	-1.37232	-0.418513	protein_coding	other intron
LINC02497	4	31213600	31214999	1400	SGC707_peak_11786	40	14	1.2977	-0.417561	-	intergenic
PRDX4P1	4	44905600	44906999	1400	SGC707_peak_12169	40	14	1.2977	-0.417561	-	intergenic
LINC02063	5	4271800	4273199	1400	SGC707_peak_15977	41	14	1.33321	-0.393649	-	intergenic
C9orf85	9	71931200	71932799	1600	SGC707_peak_29091	40	14	1.2977	-0.417561	protein_coding	1st intron
RNA5-8SP2	16	34202200	34203799	1600	SGC707_peak_40077	41	14	1.33321	-0.393649	-	intergenic
WDR7	18	56934200	56935199	1000	SGC707_peak_41975	40	14	1.2977	-0.417561	protein_coding	promoter-tss
ENSG00000244669	4	64753000	64754799	1800	SGC707_peak_12620	46	16	1.30755	-0.232773	-	intergenic
RASSF6	4	73587200	73588799	1600	SGC707_peak_12924	46	16	1.30755	-0.232773	protein_coding	other intron
RPL35AP34	16	12871600	12873599	2000	SGC707_peak_40001	46	16	1.30755	-0.232773	-	intergenic
COL4A6	X	108236400	108238399	2000	SGC707_peak_46192	46	16	1.30755	-0.232773	protein_coding	other intron
ACP3	3	132344800	132347199	2400	Ctrl_peak_7200	31	55	-1.03377	0.264381	protein_coding	other intron
PIEZO2	18	10764800	10768199	3400	Ctrl_peak_30339	31	55	-1.03377	0.264381	protein_coding	other intron
CDH3	16	68714200	68716599	2400	Ctrl_peak_29628	25	48	-1.14667	0.0402897	protein_coding	1st intron
LARGE1	22	33594000	33596599	2600	Ctrl_peak_32289	25	48	-1.14667	0.0402897	protein_coding	other intron
ADGRV1	5	90678600	90679599	1000	SGC707_peak_17887	33	10	1.50189	-0.721262	protein_coding	promoter-tss
DACH2	X	86676000	86677199	1200	SGC707_peak_45587	33	10	1.50189	-0.721262	protein_coding	other intron
RPL36P20	3	41964000	41967599	3600	Ctrl_peak_5981	40	68	-0.972964	0.580199	-	intergenic
ENSG00000278736	6	48600000	48603399	3400	SGC707_peak_19935	78	34	0.985707	0.581869	-	intergenic
ENSG00000236513	X	4657600	4662399	4800	SGC707_peak_43985	100	46	0.908797	0.952842	-	intergenic
CYTIP	2	157503400	157504999	1600	Ctrl_peak_4338	22	43	-1.17175	-0.118584	-	intergenic
ENSG00000249807	5	10116200	10118199	2000	Ctrl_peak_11357	22	43	-1.17175	-0.118584	-	intergenic
ENSG00000258133	12	58400800	58402399	1600	Ctrl_peak_25261	22	43	-1.17175	-0.118584	-	intergenic
RPL7P37	10	35736600	35739399	2800	Ctrl_peak_22052	27	51	-1.12347	0.131182	-	intergenic
RPS3AP6	15	59773400	59775999	2600	Ctrl_peak_28934	27	51	-1.12347	0.131182	-	intergenic
ENSG00000267279	18	61588400	61590399	2000	SGC707_peak_42042	58	23	1.1207	0.132994	lncRNA	other intron
PAMR1	11	35428800	35429999	1200	Ctrl_peak_23403	15	34	-1.38244	-0.498478	-	intergenic
OOEPP2	12	64264600	64265799	1200	SGC707_peak_34874	38	13	1.32996	-0.494058	processed_pseudogene	promoter-tss
ENSG00000259223	15	60155600	60156799	1200	Ctrl_peak_28947	15	34	-1.38244	-0.498478	-	intergenic
EGFEM1P	3	168818200	168819599	1400	Ctrl_peak_7742	19	38	-1.20405	-0.297081	transcribed_unitary_pseudogene	other intron
KIAA1217	10	24474800	24476399	1600	Ctrl_peak_21938	19	38	-1.20405	-0.297081	protein_coding	other intron
ENSG00000260661	15	92317600	92319199	1600	Ctrl_peak_29154	19	38	-1.20405	-0.297081	lncRNA	other intron
CSGALNACT2P2	X	106359400	106361199	1800	Ctrl_peak_33973	19	38	-1.20405	-0.297081	-	intergenic
PRKCB	16	23993800	23997399	3600	Ctrl_peak_29332	35	61	-1.00848	0.416676	protein_coding	other intron
ENSG00000286889	2	156885800	156889199	3400	SGC707_peak_5899	88	40	0.925726	0.768788	lncRNA	other exon
ENSG00000262801	16	13432000	13436399	4400	Ctrl_peak_29303	47	77	-0.920057	0.772458	lncRNA	other intron
ENSG00000250082	4	170478000	170480399	2400	SGC707_peak_15490	61	25	1.07358	0.215878	-	intergenic
LINC01362	1	83061400	83063399	2000	SGC707_peak_821	52	20	1.16409	-0.0282285	lncRNA	other intron
ENSG00000287375	4	74875600	74877599	2000	Ctrl_peak_9302	24	46	-1.14399	-0.0174919	-	intergenic
TRIML2	4	188047600	188049799	2200	SGC707_peak_15941	52	20	1.16409	-0.0282285	-	intergenic
LINC01288	8	34769000	34770799	1800	Ctrl_peak_18867	24	46	-1.14399	-0.0174919	-	intergenic
ENSG00000255380	11	98033400	98035399	2000	SGC707_peak_33232	52	20	1.16409	-0.0282285	-	intergenic
ENSG00000278113	13	72529600	72531599	2000	Ctrl_peak_27008	24	46	-1.14399	-0.0174919	-	intergenic
ENSG00000258844	14	36225200	36227399	2200	SGC707_peak_38353	52	20	1.16409	-0.0282285	lncRNA	other intron
ENSG00000287954	20	18274400	18276399	2000	Ctrl_peak_31487	24	46	-1.14399	-0.0174919	-	intergenic
PSAT1P1	8	49685000	49690199	5200	SGC707_peak_26114	107	51	0.857774	1.06471	-	intergenic
CELF2-DT	10	10369400	10372199	2800	SGC707_peak_30055	64	27	1.03215	0.294272	lncRNA	other exon
FBXO15	18	74071400	74073999	2600	Ctrl_peak_31093	32	56	-1.01411	0.295836	protein_coding	tts
CFAP47	X	35899000	35901399	2400	SGC707_peak_44740	64	27	1.03215	0.294272	-	intergenic
ESR1	6	151820400	151823799	3400	SGC707_peak_22428	79	35	0.962375	0.606935	protein_coding	other intron
LINC01931	2	149752000	149753599	1600	Ctrl_peak_4194	21	41	-1.16993	-0.183215	lncRNA	other intron
ACKR2	3	42840800	42842399	1600	Ctrl_peak_5986	21	41	-1.16993	-0.183215	protein_coding	other exon
C4orf19	4	37581000	37582799	1800	Ctrl_peak_8661	21	41	-1.16993	-0.183215	protein_coding	other intron
LINC02540	6	76549800	76551599	1800	Ctrl_peak_14690	21	41	-1.16993	-0.183215	lncRNA	other intron
MTCO1P51	9	80536800	80538199	1400	SGC707_peak_29245	47	17	1.25163	-0.189097	-	intergenic
ENSG00000275598	11	63468800	63470399	1600	Ctrl_peak_23747	21	41	-1.16993	-0.183215	processed_pseudogene	promoter-tss
VCX	X	7860600	7861999	1400	Ctrl_peak_32374	21	41	-1.16993	-0.183215	-	intergenic
LINC01868	2	100691600	100694199	2600	Ctrl_peak_3598	26	49	-1.12006	0.0769849	-	intergenic
ENSG00000248185	5	63321600	63324399	2800	Ctrl_peak_12309	26	49	-1.12006	0.0769849	-	intergenic
DMRT1	9	779600	781999	2400	SGC707_peak_28159	56	22	1.13399	0.0812312	-	intergenic
LARP4	12	50440000	50442399	2400	Ctrl_peak_25181	26	49	-1.12006	0.0769849	protein_coding	promoter-tss
BUB1P1	10	127869000	127869999	1000	SGC707_peak_31684	36	12	1.36666	-0.574846	processed_pseudogene	tts
COX10-DT	17	13867400	13868799	1400	Ctrl_peak_29795	14	32	-1.39391	-0.583109	lncRNA	other intron
ZBBX	3	167297600	167300399	2800	SGC707_peak_10778	67	28	1.04586	0.353153	protein_coding	other intron
SLC22A25	11	63228200	63231199	3000	Ctrl_peak_23736	34	59	-1.00213	0.372345	protein_coding	promoter-tss
SLC10A2	13	103078400	103081199	2800	Ctrl_peak_27579	46	75	-0.913085	0.737914	-	intergenic
ENSG00000239572	3	87701200	87702399	1200	Ctrl_peak_6581	18	37	-1.24313	-0.344842	lncRNA	other intron
ILDR1	3	121971600	121972999	1400	Ctrl_peak_7088	18	37	-1.24313	-0.344842	-	intergenic
KALRN	3	124112600	124113999	1400	Ctrl_peak_7108	18	37	-1.24313	-0.344842	protein_coding	other intron
EMB	5	50341600	50342799	1200	Ctrl_peak_12144	17	37	-1.32497	-0.368264	-	intergenic
LINC01691	1	124854400	124854599	200	SGC707_peak_1521	29	8	1.63408	-0.91803	-	intergenic
ENSG00000286277	6	14530800	14533799	3000	SGC707_peak_19630	71	30	1.03022	0.437905	-	intergenic
LINC02994	4	84092800	84094999	2200	SGC707_peak_13178	50	19	1.18122	-0.0862426	lncRNA	other intron
DACH1	13	71706800	71708599	1800	SGC707_peak_37060	50	19	1.18122	-0.0862426	protein_coding	other intron
ENSG00000257060	15	93517600	93519399	1800	SGC707_peak_39829	50	19	1.18122	-0.0862426	lncRNA	other intron
FAAH2	X	57460800	57462999	2200	SGC707_peak_45080	50	19	1.18122	-0.0862426	protein_coding	other intron
OSBPL10	3	31808000	31811399	3400	SGC707_peak_8138	74	32	0.997049	0.505384	protein_coding	other intron
ENSG00000287292	4	148869200	148871599	2400	Ctrl_peak_10560	31	54	-1.00736	0.247582	lncRNA	other intron
MCTP1	5	95101400	95103999	2600	Ctrl_peak_12743	30	54	-1.05446	0.232222	protein_coding	other intron
CABP2	11	67513000	67515999	3000	Ctrl_peak_23754	30	54	-1.05446	0.232222	-	intergenic
ENSG00000232068	X	134008600	134011599	3000	SGC707_peak_46818	62	26	1.04066	0.248068	-	intergenic
OR5BB1P	11	59394200	59396999	2800	SGC707_peak_32694	80	36	0.939982	0.631577	-	intergenic
ZNF970P	12	37610400	37613199	2800	SGC707_peak_34362	80	36	0.939982	0.631577	-	intergenic
ENSG00000248973	5	4598800	4600399	1600	SGC707_peak_15985	45	16	1.27593	-0.254107	lncRNA	other intron
DMD	X	32969800	32971399	1600	Ctrl_peak_32851	20	39	-1.16792	-0.250859	protein_coding	other intron
ADGRL4	1	79017000	79017799	800	SGC707_peak_696	34	11	1.40879	-0.660434	protein_coding	other intron
ENSG00000279531	5	25482200	25482999	800	SGC707_peak_16516	34	11	1.40879	-0.660434	-	intergenic
LINC03050	2	65602600	65604999	2400	Ctrl_peak_3230	25	47	-1.11637	0.0206832	lncRNA	other intron
EPHB1	3	134792400	134794999	2600	Ctrl_peak_7220	25	47	-1.11637	0.0206832	protein_coding	promoter-tss
STXBP6	14	24880000	24882199	2200	Ctrl_peak_27748	25	47	-1.11637	0.0206832	protein_coding	other intron
PRKD1	14	29912400	29914199	1800	Ctrl_peak_27892	25	47	-1.11637	0.0206832	protein_coding	other intron
KRT18P8	18	9680400	9682399	2000	Ctrl_peak_30330	25	47	-1.11637	0.0206832	processed_pseudogene	promoter-tss
ENSG00000229491	X	45250600	45252999	2400	Ctrl_peak_33071	25	47	-1.11637	0.0206832	lncRNA	1st intron
ENSG00000249000	4	134745000	134748199	3200	SGC707_peak_14572	65	28	1.00223	0.324787	-	intergenic
DTX4	11	59198000	59201399	3400	Ctrl_peak_23700	33	57	-0.995376	0.326616	protein_coding	other exon
MTUS2	13	29271200	29274399	3200	Ctrl_peak_26290	33	57	-0.995376	0.326616	protein_coding	other intron
DHFRP3	2	82884400	82888599	4200	SGC707_peak_4647	87	40	0.909263	0.758253	-	intergenic
ENSG00000287150	10	90068600	90070199	1600	SGC707_peak_31227	39	14	1.2613	-0.441888	lncRNA	other intron
OR51A6P	11	4891400	4892999	1600	Ctrl_peak_23020	16	35	-1.33181	-0.445417	unprocessed_pseudogene	promoter-tss
ELF1	13	40983400	40984199	800	SGC707_peak_36282	39	14	1.2613	-0.441888	protein_coding	promoter-tss
LRRC36	16	67339600	67340799	1200	Ctrl_peak_29624	16	35	-1.33181	-0.445417	protein_coding	1st intron
CFAP47	X	36238800	36239999	1200	SGC707_peak_44748	39	14	1.2613	-0.441888	protein_coding	other intron
CSMD1	8	4902600	4907199	4600	SGC707_peak_25553	93	43	0.901289	0.853896	protein_coding	other intron
OBSCN	1	228282600	228285599	3000	Ctrl_peak_2325	35	60	-0.984675	0.401549	protein_coding	other exon
ENSG00000227148	7	63036600	63039599	3000	Ctrl_peak_17179	27	50	-1.09496	0.112765	-	intergenic
NTM	11	132215000	132217199	2200	Ctrl_peak_24551	27	50	-1.09496	0.112765	protein_coding	other intron
RPS26P39	10	123232200	123234199	2000	SGC707_peak_31644	48	18	1.2	-0.14669	-	intergenic
PCED1B	12	47120400	47122599	2200	SGC707_peak_34570	48	18	1.2	-0.14669	protein_coding	other intron
MAFB	20	40580400	40582399	2000	Ctrl_peak_31631	22	42	-1.1379	-0.140455	-	intergenic
MIR3672	X	121516000	121517799	1800	SGC707_peak_46483	48	18	1.2	-0.14669	-	intergenic
LINC02426	12	81980600	81983799	3200	SGC707_peak_35364	75	33	0.972143	0.531797	lncRNA	other intron
HSPE1P19	3	90381000	90384599	3600	SGC707_peak_9256	78	35	0.944027	0.595131	-	intergenic
RNU6-1032P	18	22655800	22659199	3400	Ctrl_peak_30396	41	68	-0.937457	0.59223	-	intergenic
LINC02663	10	9874400	9876799	2400	SGC707_peak_30036	60	25	1.04978	0.200332	lncRNA	other intron
TOPAZ1	3	44309000	44312599	3600	SGC707_peak_8305	81	37	0.918471	0.655808	protein_coding	other intron
RBMXP1	6	48243600	48247799	4200	SGC707_peak_19914	84	39	0.895135	0.714041	-	intergenic
ENSG00000288692	4	111078200	111082799	4600	Ctrl_peak_9883	50	79	-0.867976	0.826656	lncRNA	other intron
LINC02615	4	128404400	128406999	2600	SGC707_peak_14302	63	27	1.00948	0.279561	lncRNA	other intron
ENSG00000259678	15	51414600	51416999	2400	Ctrl_peak_28800	32	55	-0.988164	0.279398	lncRNA	1st intron
UPP2	2	157931000	157933399	2400	SGC707_peak_5934	51	20	1.13615	-0.0466961	protein_coding	1st intron
GRM4	6	34168800	34170999	2200	SGC707_peak_19785	51	20	1.13615	-0.0466961	-	intergenic
ENSG00000288714	6	140749600	140751799	2200	SGC707_peak_22198	51	20	1.13615	-0.0466961	lncRNA	other intron
STK3	8	98850400	98852399	2000	Ctrl_peak_19734	24	45	-1.11236	-0.0378924	protein_coding	other intron
LINC01257	12	131177800	131179799	2000	SGC707_peak_35957	51	20	1.13615	-0.0466961	lncRNA	1st intron
LINC02295	14	98242400	98244399	2000	SGC707_peak_39100	51	20	1.13615	-0.0466961	-	intergenic
ENSG00000258795	14	98558200	98564799	6600	Ctrl_peak_28541	59	91	-0.833513	1.03808	-	intergenic
NKAIN2	6	124367600	124368599	1000	Ctrl_peak_15531	15	33	-1.33952	-0.526903	protein_coding	other intron
ABCC9	12	21864200	21865599	1400	SGC707_peak_34140	37	13	1.29162	-0.519741	protein_coding	other intron
ENSG00000249171	4	83701600	83704199	2600	Ctrl_peak_9461	34	58	-0.97752	0.35675	lncRNA	other intron
LINC02325	14	97420600	97422999	2400	Ctrl_peak_28531	34	58	-0.97752	0.35675	-	intergenic
FBXW12	3	48369000	48372199	3200	Ctrl_peak_6021	36	61	-0.967987	0.43017	protein_coding	promoter-tss
CNTLN	9	17427800	17429799	2000	SGC707_peak_28539	69	30	0.989071	0.411191	protein_coding	other intron
SPRR4	1	152965000	152967599	2600	Ctrl_peak_1243	38	64	-0.959401	0.500039	-	intergenic
ENSG00000145075	3	180701200	180704599	3400	Ctrl_peak_7914	38	64	-0.959401	0.500039	lncRNA	other intron
IBSP	4	87815600	87818199	2600	Ctrl_peak_9523	38	64	-0.959401	0.500039	-	intergenic
C10orf90	10	126531800	126535399	3600	Ctrl_peak_22956	38	64	-0.959401	0.500039	protein_coding	other intron
DIRC3-AS1	2	216971000	216972599	1600	Ctrl_peak_5213	21	40	-1.1344	-0.206079	lncRNA	other intron
ENSG00000232211	9	86638200	86639999	1800	Ctrl_peak_21279	21	40	-1.1344	-0.206079	lncRNA	1st intron
GABRB3	15	26857400	26858999	1600	Ctrl_peak_28584	21	40	-1.1344	-0.206079	protein_coding	other intron
SMPD3	16	68393200	68394799	1600	Ctrl_peak_29626	21	40	-1.1344	-0.206079	protein_coding	other intron
ENSG00000274723	12	46974400	46977999	3600	SGC707_peak_34563	76	34	0.948298	0.55774	-	intergenic
ENSG00000251585	5	86507000	86511199	4200	SGC707_peak_17765	79	36	0.921865	0.619975	-	intergenic
ENSG00000284705	1	36721200	36723999	2800	Ctrl_peak_109	28	51	-1.07125	0.147675	-	intergenic
TGFBRAP1	2	105257600	105260199	2600	Ctrl_peak_3660	28	51	-1.07125	0.147675	-	intergenic
CTNND2	5	11213600	11215799	2200	Ctrl_peak_11367	28	51	-1.07125	0.147675	protein_coding	other intron
IGLON5	19	51305400	51308199	2800	SGC707_peak_42559	58	24	1.0596	0.150961	-	intergenic
TAF3	10	7884800	7885599	800	SGC707_peak_29969	30	9	1.51514	-0.848567	protein_coding	other intron
NMUR2	5	152431600	152434199	2600	SGC707_peak_19111	61	26	1.01725	0.232869	protein_coding	promoter-tss
MAP7	6	136348000	136350399	2400	Ctrl_peak_15721	30	53	-1.02755	0.215046	protein_coding	other intron
SLC30A8	8	117122400	117124799	2400	Ctrl_peak_20130	30	53	-1.02755	0.215046	protein_coding	other intron
KAZN	1	14574000	14575399	1400	Ctrl_peak_30	18	36	-1.20373	-0.370401	protein_coding	other intron
ARMC10P1	3	94366600	94368199	1600	SGC707_peak_9276	41	15	1.23447	-0.368028	-	intergenic
RPL19P16	10	121153600	121154999	1400	Ctrl_peak_22919	17	36	-1.28557	-0.394248	-	intergenic
NFAT5	16	69515800	69517199	1400	SGC707_peak_40440	41	15	1.23447	-0.368028	-	intergenic
CASQ2	1	115756400	115758599	2200	Ctrl_peak_1009	23	43	-1.108	-0.0989326	protein_coding	other intron
SOX14	3	137753200	137755199	2000	SGC707_peak_10059	49	19	1.15215	-0.105483	-	intergenic
ENSG00000287357	13	22484600	22486799	2200	Ctrl_peak_26221	23	43	-1.108	-0.0989326	-	intergenic
NETO1	18	72695200	72697199	2000	Ctrl_peak_31065	23	43	-1.108	-0.0989326	-	intergenic
CBLN4	20	55908800	55910599	1800	Ctrl_peak_31739	23	43	-1.108	-0.0989326	-	intergenic
SLC5A4	22	32237400	32239399	2000	Ctrl_peak_32286	23	43	-1.108	-0.0989326	protein_coding	other intron
POLN	4	2207000	2209599	2600	Ctrl_peak_8114	33	56	-0.969894	0.310523	protein_coding	promoter-tss
ENSG00000287968	4	33137800	33140799	3000	Ctrl_peak_8539	33	56	-0.969894	0.310523	-	intergenic
MARCHF1	4	163731000	163734199	3200	SGC707_peak_15253	64	28	0.979904	0.310388	protein_coding	other intron
RNF180	5	64117400	64120599	3200	SGC707_peak_17361	64	28	0.979904	0.310388	-	intergenic
DOK5	20	54385000	54387599	2600	Ctrl_peak_31719	33	56	-0.969894	0.310523	-	intergenic
OR4C50P	11	54168600	54168799	200	SGC707_peak_32604	16	3	2.16258	-1.7476	-	intergenic
ENSG00000233403	X	25776200	25778999	2800	Ctrl_peak_32665	35	59	-0.960475	0.386265	-	intergenic
ENSG00000237856	2	122992600	122994999	2400	SGC707_peak_5149	71	31	0.983089	0.452525	-	intergenic
ENSG00000271676	4	77123000	77124799	1800	Ctrl_peak_9332	25	46	-1.08542	0.000813599	-	intergenic
TIAM2	6	155007000	155009799	2800	Ctrl_peak_15988	25	46	-1.08542	0.000813599	protein_coding	1st intron
ENSG00000285902	13	79721600	79723399	1800	Ctrl_peak_27106	25	46	-1.08542	0.000813599	-	intergenic
ZNF99	19	22752200	22754599	2400	SGC707_peak_42449	52	21	1.0941	-0.00819456	protein_coding	other exon
ENSG00000286820	13	68019400	68021999	2600	SGC707_peak_36942	74	33	0.952813	0.519352	-	intergenic
CYP4Z2P	1	46863600	46866999	3400	Ctrl_peak_168	41	67	-0.91612	0.578827	lncRNA	other intron
NUFIP1P1	6	66369400	66372599	3200	Ctrl_peak_14515	41	67	-0.91612	0.578827	-	intergenic
VNN3P	6	132733400	132736999	3600	Ctrl_peak_15675	41	67	-0.91612	0.578827	transcribed_unitary_pseudogene	promoter-tss
ENSG00000227475	10	36168600	36171399	2800	SGC707_peak_30416	77	35	0.925444	0.583228	-	intergenic
LINC02760	11	37876800	37879599	2800	SGC707_peak_32326	77	35	0.925444	0.583228	-	intergenic
MTCO1P53	X	126364600	126367599	3000	SGC707_peak_46622	77	35	0.925444	0.583228	-	intergenic
ENSG00000288724	3	46269200	46273799	4600	Ctrl_peak_6005	54	84	-0.845641	0.920921	-	intergenic
ENSG00000255380	11	98136200	98137999	1800	SGC707_peak_33235	44	16	1.24361	-0.27577	-	intergenic
ENSG00000235277	21	14943000	14944799	1800	Ctrl_peak_31833	20	38	-1.13055	-0.27481	lncRNA	1st intron
ENSG00000290000	2	221226600	221230199	3600	SGC707_peak_7335	83	39	0.877885	0.703092	-	intergenic
EPHA6	3	96828800	96830599	1800	SGC707_peak_9378	56	23	1.07019	0.0998383	protein_coding	1st intron
TRDN	6	123192400	123194599	2200	SGC707_peak_21819	56	23	1.07019	0.0998383	-	intergenic
PGM5	9	68487800	68490199	2400	Ctrl_peak_21047	27	49	-1.06588	0.0941158	protein_coding	other intron
RPL15P21	17	10986800	10989199	2400	Ctrl_peak_29770	27	49	-1.06588	0.0941158	-	intergenic
RN7SKP194	X	96406200	96408399	2200	Ctrl_peak_33778	27	49	-1.06588	0.0941158	-	intergenic
TTC33	5	40731400	40731999	600	SGC707_peak_16960	28	8	1.58369	-0.95273	protein_coding	other intron
ENSG00000283380	X	20895000	20895799	800	SGC707_peak_44267	28	8	1.58369	-0.95273	lncRNA	other intron
ENSG00000287292	4	148495400	148500999	5600	Ctrl_peak_10551	70	105	-0.793593	1.25477	lncRNA	1st intron
SPDYE12	7	74937200	74939199	2000	SGC707_peak_24106	59	25	1.02559	0.184613	-	intergenic
PPIAP86	8	65291200	65293199	2000	SGC707_peak_26459	59	25	1.02559	0.184613	-	intergenic
LINC03077	X	98836400	98839399	3000	SGC707_peak_45990	59	25	1.02559	0.184613	lncRNA	other intron
ENSG00000284705	1	36673000	36674599	1600	Ctrl_peak_108	16	34	-1.29013	-0.472816	-	intergenic
ILRUN	6	34638400	34639599	1200	SGC707_peak_19786	38	14	1.22396	-0.466643	protein_coding	other intron
ENSG00000257308	12	60849200	60850199	1000	SGC707_peak_34776	38	14	1.22396	-0.466643	-	intergenic
ENSG00000239407	X	102917200	102918599	1400	Ctrl_peak_33916	16	34	-1.29013	-0.472816	-	intergenic
SPAG16	2	213352200	213353799	1600	Ctrl_peak_5165	22	41	-1.10323	-0.162653	protein_coding	other intron
LINC01470	5	153336000	153337799	1800	Ctrl_peak_13556	22	41	-1.10323	-0.162653	-	intergenic
ENSG00000254194	8	34060800	34062599	1800	SGC707_peak_25922	47	18	1.16971	-0.166771	-	intergenic
ENSG00000230863	1	75698400	75701199	2800	SGC707_peak_635	62	27	0.986445	0.264695	transcribed_processed_pseudogene	other intron
HFM1	1	91373600	91375799	2200	Ctrl_peak_724	32	54	-0.961748	0.262775	protein_coding	other intron
CFAP299	4	80827800	80828799	1000	Ctrl_peak_9405	13	29	-1.35829	-0.705033	protein_coding	other intron
UBE3D	6	82911000	82911999	1000	SGC707_peak_20843	33	11	1.36589	-0.689336	protein_coding	other intron
PIP4K2A	10	22604600	22605799	1200	SGC707_peak_30220	33	11	1.36589	-0.689336	protein_coding	other intron
MIR548XHG	21	18550800	18553599	2800	SGC707_peak_43400	68	30	0.968051	0.397643	-	intergenic
CUL4B	X	120535000	120537799	2800	SGC707_peak_46476	68	30	0.968051	0.397643	protein_coding	promoter-tss
ATG4A	X	108106000	108109999	4000	Ctrl_peak_34000	53	82	-0.837824	0.889791	protein_coding	1st intron
ENSG00000249404	5	22993200	22996199	3000	SGC707_peak_16418	72	32	0.957593	0.479914	-	intergenic
LINC01788	1	70756000	70757399	1400	SGC707_peak_465	50	20	1.10765	-0.0654092	lncRNA	other intron
ENSG00000287149	2	178937000	178938799	1800	Ctrl_peak_4647	24	44	-1.08003	-0.0585776	lncRNA	other intron
ENSG00000286539	2	194593000	194595399	2400	SGC707_peak_6801	50	20	1.10765	-0.0654092	lncRNA	1st intron
ENSG00000225421	2	198580000	198582399	2400	SGC707_peak_6899	50	20	1.10765	-0.0654092	lncRNA	other intron
LINC01170	5	124298000	124299999	2000	Ctrl_peak_13223	24	44	-1.08003	-0.0585776	lncRNA	other intron
NELL1	11	20752200	20754199	2000	SGC707_peak_31925	50	20	1.10765	-0.0654092	protein_coding	other intron
ENSG00000283072	20	22704400	22706799	2400	SGC707_peak_42920	50	20	1.10765	-0.0654092	lncRNA	1st intron
FAM9B	X	9208800	9210999	2200	Ctrl_peak_32397	24	44	-1.08003	-0.0585776	protein_coding	other intron
ENSG00000226521	17	20732000	20735399	3400	Ctrl_peak_29836	45	71	-0.865755	0.677577	transcribed_unprocessed_pseudogene	other intron
LINC02548	11	13775400	13776999	1600	Ctrl_peak_23105	19	37	-1.16569	-0.32181	-	intergenic
DIP2B	12	50617800	50619199	1400	Ctrl_peak_25182	19	37	-1.16569	-0.32181	protein_coding	1st intron
NAV3	12	77521200	77522599	1400	Ctrl_peak_25657	19	37	-1.16569	-0.32181	protein_coding	1st intron
LINC02345	15	37983200	37984399	1200	Ctrl_peak_28654	19	37	-1.16569	-0.32181	lncRNA	promoter-tss
SHISA9	16	13102800	13104199	1400	Ctrl_peak_29299	19	37	-1.16569	-0.32181	protein_coding	other intron
ENSG00000229976	20	39756600	39758599	2000	Ctrl_peak_31620	19	37	-1.16569	-0.32181	lncRNA	promoter-tss
LINC02241	5	20747200	20749399	2200	Ctrl_peak_11556	26	47	-1.06008	0.0385032	lncRNA	other intron
LINC02537	6	43843400	43845599	2200	Ctrl_peak_14180	26	47	-1.06008	0.0385032	lncRNA	tts
ENSG00000223727	3	3387200	3389199	2000	SGC707_peak_7637	57	24	1.03457	0.134685	lncRNA	other intron
CFAP100-DT	3	126379800	126382599	2800	Ctrl_peak_7130	28	50	-1.04275	0.12947	-	intergenic
COL25A1	4	109053200	109055399	2200	Ctrl_peak_9853	28	50	-1.04275	0.12947	protein_coding	other intron
ENSG00000283286	5	40398600	40400599	2000	Ctrl_peak_12009	28	50	-1.04275	0.12947	-	intergenic
LINC02225	5	57949200	57951399	2200	Ctrl_peak_12239	28	50	-1.04275	0.12947	-	intergenic
ENSG00000272369	12	46586000	46588399	2400	Ctrl_peak_25142	28	50	-1.04275	0.12947	lncRNA	other intron
LINC00670	17	12531400	12534399	3000	SGC707_peak_40593	57	24	1.03457	0.134685	-	intergenic
RNU5A-2P	4	81360800	81364999	4200	SGC707_peak_13115	98	48	0.818441	0.955076	-	intergenic
ENSG00000229846	1	49151200	49152599	1400	Ctrl_peak_188	15	32	-1.29529	-0.555882	lncRNA	other intron
RNU6-627P	2	163262600	163263399	800	SGC707_peak_6059	36	13	1.25224	-0.545901	-	intergenic
RPS23P5	5	13318800	13319799	1000	SGC707_peak_16163	36	13	1.25224	-0.545901	-	intergenic
NDUFA12P1	13	100035200	100036399	1200	Ctrl_peak_27542	15	32	-1.29529	-0.555882	-	intergenic
EGLN3	14	34351200	34352599	1400	SGC707_peak_38336	36	13	1.25224	-0.545901	protein_coding	other intron
R3HCC1	8	23279600	23282199	2600	SGC707_peak_25776	60	26	0.993454	0.217505	protein_coding	1st intron
LINC02647	10	85344200	85346399	2200	SGC707_peak_31163	60	26	0.993454	0.217505	-	intergenic
ENSG00000289087	10	129244400	129247199	2800	Ctrl_peak_22983	30	52	-1.00013	0.197669	lncRNA	other intron
ZFHX3	16	73108800	73111199	2400	Ctrl_peak_29642	30	52	-1.00013	0.197669	protein_coding	other intron
DNAH6	2	84552800	84554799	2000	Ctrl_peak_3509	21	39	-1.09798	-0.2293	protein_coding	other intron
ENSG00000226542	2	235108800	235110599	1800	Ctrl_peak_5436	21	39	-1.09798	-0.2293	-	intergenic
USF3	3	113642400	113643999	1600	Ctrl_peak_6992	21	39	-1.09798	-0.2293	-	intergenic
ENSG00000270521	6	66564200	66565399	1200	SGC707_peak_20377	45	17	1.18908	-0.230783	-	intergenic
ST8SIA1	12	22344200	22345999	1800	Ctrl_peak_24861	21	39	-1.09798	-0.2293	protein_coding	other intron
ENSG00000249099	5	26276200	26284199	8000	Ctrl_peak_11687	106	148	-0.690638	1.78061	-	intergenic
CDH12	5	22077200	22079599	2400	SGC707_peak_16378	63	28	0.957232	0.295839	protein_coding	other intron
GRM5	11	88559600	88565799	6200	SGC707_peak_33024	119	60	0.776968	1.24206	protein_coding	other intron
ENSG00000286567	3	83936400	83937199	800	SGC707_peak_8997	31	10	1.41207	-0.782263	lncRNA	promoter-tss
MIR548XHG	21	18630600	18633799	3200	SGC707_peak_43404	89	42	0.871812	0.802354	lncRNA	other intron
RN7SKP211	6	105934800	105938599	3800	Ctrl_peak_15233	48	75	-0.851859	0.75937	-	intergenic
LINC02241	5	20681400	20684799	3400	Ctrl_peak_11552	46	72	-0.854284	0.701239	lncRNA	other intron
MPPE1P1	14	89074600	89078199	3600	SGC707_peak_39055	82	39	0.860426	0.692056	-	intergenic
CPNE4	3	132197200	132199999	2800	Ctrl_peak_7196	37	61	-0.928604	0.443535	protein_coding	other intron
UNC13C	15	54482200	54485599	3400	Ctrl_peak_28874	37	61	-0.928604	0.443535	protein_coding	other intron
ENSG00000286653	16	61517000	61519399	2400	Ctrl_peak_29566	37	61	-0.928604	0.443535	-	intergenic
LINC02566	12	23253200	23256599	3400	Ctrl_peak_24877	43	69	-0.889989	0.62905	-	intergenic
ENSG00000271491	11	23287600	23290599	3000	SGC707_peak_31984	73	33	0.93322	0.506796	-	intergenic
TBX15	1	118890600	118892599	2000	Ctrl_peak_1055	23	42	-1.07415	-0.120503	protein_coding	other intron
LINC01809	2	83406000	83407599	1600	SGC707_peak_4674	48	19	1.12248	-0.12499	-	intergenic
ENSG00000250371	4	12888000	12890199	2200	SGC707_peak_11384	48	19	1.12248	-0.12499	-	intergenic
ENSG00000287999	4	52516000	52517799	1800	SGC707_peak_12316	48	19	1.12248	-0.12499	lncRNA	other intron
RBBP4P3	6	60949000	60950799	1800	Ctrl_peak_14418	23	42	-1.07415	-0.120503	-	intergenic
ADAMTSL1	9	18033400	18035399	2000	SGC707_peak_28554	48	19	1.12248	-0.12499	protein_coding	1st intron
ALDH1A1	9	72926400	72927999	1600	Ctrl_peak_21110	23	42	-1.07415	-0.120503	protein_coding	other intron
ADAM12	10	126125800	126127799	2000	Ctrl_peak_22951	23	42	-1.07415	-0.120503	protein_coding	other intron
LINC02134	16	47930200	47932199	2000	Ctrl_peak_29425	23	42	-1.07415	-0.120503	-	intergenic
FRMPD4	X	11800800	11802799	2000	SGC707_peak_44112	48	19	1.12248	-0.12499	-	intergenic
CORO1CP1	X	79389200	79391399	2200	SGC707_peak_45362	48	19	1.12248	-0.12499	-	intergenic
ANK2	4	112847000	112848399	1400	Ctrl_peak_9931	18	35	-1.16322	-0.396407	protein_coding	1st intron
LINC01950	5	106888800	106889999	1200	SGC707_peak_18359	39	15	1.16256	-0.415412	lncRNA	other intron
ENSG00000234259	5	119774600	119775999	1400	Ctrl_peak_13167	17	35	-1.24506	-0.420695	-	intergenic
MAP3K7	6	90888200	90889399	1200	Ctrl_peak_14902	17	35	-1.24506	-0.420695	-	intergenic
ENSG00000287476	8	15889200	15890599	1400	Ctrl_peak_18641	17	35	-1.24506	-0.420695	-	intergenic
IGKV1OR-2	9	64775600	64777399	1800	SGC707_peak_29030	40	15	1.19896	-0.39152	-	intergenic
ENSG00000231698	11	131261800	131262999	1200	Ctrl_peak_24542	17	35	-1.24506	-0.420695	lncRNA	1st intron
CFAP54	12	96549600	96550799	1200	Ctrl_peak_25965	17	35	-1.24506	-0.420695	protein_coding	other intron
PDS5B	13	32653800	32654999	1200	SGC707_peak_36108	39	15	1.16256	-0.415412	protein_coding	other intron
CYB5AP5	14	26304400	26305799	1400	SGC707_peak_38105	39	15	1.16256	-0.415412	-	intergenic
ENSG00000231876	16	26313000	26314599	1600	Ctrl_peak_29351	17	35	-1.24506	-0.420695	lncRNA	1st intron
MID1	X	10621000	10622399	1400	SGC707_peak_44088	39	15	1.16256	-0.415412	protein_coding	promoter-tss
RNU6-974P	X	82063400	82064599	1200	Ctrl_peak_33471	17	35	-1.24506	-0.420695	-	intergenic
FBLIM1P1	X	125598200	125599599	1400	Ctrl_peak_34339	18	35	-1.16322	-0.396407	-	intergenic
HTR1F	3	87928600	87930799	2200	Ctrl_peak_6589	25	45	-1.05379	-0.0193261	protein_coding	other intron
KIAA0825	5	94603800	94605999	2200	Ctrl_peak_12727	25	45	-1.05379	-0.0193261	protein_coding	other intron
TOP1MT	8	143335800	143337999	2200	Ctrl_peak_20419	25	45	-1.05379	-0.0193261	protein_coding	other intron
ENSG00000262587	16	25060400	25062599	2200	Ctrl_peak_29335	25	45	-1.05379	-0.0193261	-	intergenic
SCML4	6	107774600	107778599	4000	Ctrl_peak_15248	55	84	-0.819234	0.930392	protein_coding	other intron
LINC01360	1	73437000	73438999	2000	Ctrl_peak_451	27	48	-1.03621	0.0752286	-	intergenic
PLCH1	3	155475800	155477799	2000	Ctrl_peak_7525	27	48	-1.03621	0.0752286	protein_coding	other intron
ENSG00000234553	5	56633600	56635399	1800	Ctrl_peak_12230	27	48	-1.03621	0.0752286	-	intergenic
ENSG00000254366	8	77575400	77577399	2000	SGC707_peak_26719	55	23	1.04426	0.0829634	-	intergenic
OR52T1P	11	5566600	5568999	2400	SGC707_peak_31754	54	23	1.01785	0.0658838	unprocessed_pseudogene	promoter-tss
ENSG00000270588	11	39686200	39688399	2200	Ctrl_peak_23478	27	48	-1.03621	0.0752286	-	intergenic
ENSG00000256083	12	65949400	65951399	2000	Ctrl_peak_25436	27	48	-1.03621	0.0752286	lncRNA	promoter-tss
ANKS1B	12	99132000	99134799	2800	SGC707_peak_35735	55	23	1.04426	0.0829634	protein_coding	other intron
STS	X	7767000	7768999	2000	SGC707_peak_44047	54	23	1.01785	0.0658838	protein_coding	other intron
KANTR	X	53132600	53135199	2600	SGC707_peak_45017	54	23	1.01785	0.0658838	protein_coding	other intron
HEY2-AS1	6	125696800	125700399	3600	SGC707_peak_21919	90	43	0.854053	0.823913	lncRNA	other intron
KRT8P25	3	87326600	87329799	3200	SGC707_peak_9143	87	41	0.873741	0.770021	-	intergenic
RNU6-699P	4	66824600	66827599	3000	SGC707_peak_12730	58	25	1.00098	0.168717	-	intergenic
LINC02464	12	77272600	77274999	2400	Ctrl_peak_25647	29	51	-1.02086	0.163974	lncRNA	other intron
ENSG00000255457	8	13683600	13688399	4800	Ctrl_peak_18567	65	96	-0.771162	1.13628	-	intergenic
PLSCR4P1	3	146311800	146312799	1000	Ctrl_peak_7385	14	30	-1.30115	-0.64399	-	intergenic
RIMS2	8	103557200	103558199	1000	SGC707_peak_27286	34	12	1.28451	-0.629778	protein_coding	1st intron
ENSG00000259273	15	89924200	89925399	1200	SGC707_peak_39805	34	12	1.28451	-0.629778	-	intergenic
PPIAP22	21	18858800	18859999	1200	SGC707_peak_43415	34	12	1.28451	-0.629778	processed_pseudogene	tts
SPANXA2-OT1	X	141566800	141567999	1200	Ctrl_peak_34597	14	30	-1.30115	-0.64399	lncRNA	other intron
RNF213	17	80318800	80321799	3000	SGC707_peak_41078	80	38	0.862223	0.657116	protein_coding	other exon
CSMD1	8	4012200	4014799	2600	Ctrl_peak_18511	31	53	-0.980449	0.230591	protein_coding	other intron
ENSG00000287952	8	99913000	99914999	2000	Ctrl_peak_19751	31	53	-0.980449	0.230591	-	intergenic
LINC00587	9	102545400	102547399	2000	Ctrl_peak_21399	32	53	-0.93484	0.245963	lncRNA	1st intron
ENSG00000285529	10	130668400	130670799	2400	Ctrl_peak_22990	31	53	-0.980449	0.230591	-	intergenic
CCDC89	11	85688800	85690599	1800	SGC707_peak_32971	61	27	0.963037	0.24967	-	intergenic
MMP10	11	102770600	102772999	2400	SGC707_peak_33397	61	27	0.963037	0.24967	protein_coding	other intron
GAPDHP31	12	7580200	7583399	3200	Ctrl_peak_24626	32	53	-0.93484	0.245963	-	intergenic
PLCZ1	12	18720600	18723199	2600	SGC707_peak_34061	61	27	0.963037	0.24967	protein_coding	other intron
ENSG00000286906	13	85222200	85224399	2200	SGC707_peak_37446	61	27	0.963037	0.24967	-	intergenic
ENSG00000232884	21	14735000	14737399	2400	Ctrl_peak_31825	32	53	-0.93484	0.245963	lncRNA	other intron
PRODHLP	22	20294800	20298199	3400	Ctrl_peak_32250	31	53	-0.980449	0.230591	-	intergenic
IL1RAPL1	X	29846800	29849599	2800	SGC707_peak_44539	61	27	0.963037	0.24967	protein_coding	other intron
UBE2V1P7	X	78581800	78583799	2000	SGC707_peak_45335	61	27	0.963037	0.24967	-	intergenic
OTOL1	3	161502400	161503999	1600	SGC707_peak_10559	43	16	1.21054	-0.297772	protein_coding	other exon
RPL17P34	10	93257600	93259399	1800	SGC707_peak_31283	43	16	1.21054	-0.297772	-	intergenic
TRAF3	14	102832400	102833799	1400	SGC707_peak_39126	43	16	1.21054	-0.297772	protein_coding	other intron
ENSG00000231762	6	76611200	76614399	3200	SGC707_peak_20664	77	36	0.884934	0.596481	-	intergenic
LINC03077	X	98900000	98904199	4200	Ctrl_peak_33838	63	93	-0.770408	1.09172	-	intergenic
LINC02405	12	126962800	126963599	800	Ctrl_peak_26173	11	25	-1.38342	-0.908111	lncRNA	other intron
FEM1B	15	68280600	68281399	800	SGC707_peak_39643	29	9	1.46645	-0.881604	protein_coding	1st intron
PCNAP3	X	46030600	46031399	800	SGC707_peak_44926	29	9	1.46645	-0.881604	-	intergenic
ENSG00000251488	4	132794600	132797399	2800	SGC707_peak_14492	67	30	0.94672	0.383962	-	intergenic
IL1RAPL1	X	29534400	29537999	3600	SGC707_peak_44526	71	32	0.937453	0.467004	protein_coding	other intron
BTF3L4P2	2	159002200	159004199	2000	Ctrl_peak_4362	22	40	-1.06771	-0.185189	processed_pseudogene	promoter-tss
ENSG00000240241	3	78317200	78318599	1400	SGC707_peak_8794	46	18	1.13878	-0.187143	-	intergenic
KCTD8	4	44310400	44311799	1400	Ctrl_peak_8752	22	40	-1.06771	-0.185189	protein_coding	other intron
HCN1	5	45416200	45417599	1400	Ctrl_peak_12117	22	40	-1.06771	-0.185189	protein_coding	other intron
ENSG00000254372	8	135390600	135392399	1800	Ctrl_peak_20353	22	40	-1.06771	-0.185189	-	intergenic
ENSG00000230161	9	100862200	100863999	1800	Ctrl_peak_21374	22	40	-1.06771	-0.185189	-	intergenic
EPB41L4B	9	109254000	109255799	1800	Ctrl_peak_21519	22	40	-1.06771	-0.185189	protein_coding	other intron
ENSG00000250132	12	973800	975399	1600	Ctrl_peak_24584	22	40	-1.06771	-0.185189	lncRNA	other exon
LINC01034	13	76040400	76041799	1400	Ctrl_peak_27051	22	40	-1.06771	-0.185189	-	intergenic
ENSG00000258638	14	62545200	62546999	1800	Ctrl_peak_28152	22	40	-1.06771	-0.185189	-	intergenic
FOXB1	15	60039600	60041399	1800	Ctrl_peak_28941	22	40	-1.06771	-0.185189	protein_coding	other intron
ADGRG4	X	136415600	136419599	4000	SGC707_peak_46840	91	44	0.836892	0.845157	protein_coding	tts
IGSF11	3	118865400	118870399	5000	Ctrl_peak_7050	76	109	-0.729046	1.33162	-	intergenic
MKNK1	1	46581800	46583799	2000	SGC707_peak_152	49	20	1.07859	-0.0843744	protein_coding	other intron
STPG2	4	97696400	97698599	2200	Ctrl_peak_9673	24	43	-1.04695	-0.0795555	protein_coding	other intron
ENSG00000288692	4	111374200	111376199	2000	Ctrl_peak_9894	24	43	-1.04695	-0.0795555	lncRNA	other intron
ENSG00000250079	5	28127800	28129999	2200	SGC707_peak_16643	49	20	1.07859	-0.0843744	-	intergenic
ENSG00000275138	6	141085600	141086799	1200	Ctrl_peak_15791	24	43	-1.04695	-0.0795555	-	intergenic
CADPS2	7	122720000	122721399	1400	SGC707_peak_25012	49	20	1.07859	-0.0843744	protein_coding	other intron
SRIP2	X	89260800	89262799	2000	SGC707_peak_45691	49	20	1.07859	-0.0843744	-	intergenic
ICE1	5	5583600	5587199	3600	Ctrl_peak_11307	50	77	-0.831036	0.803759	-	intergenic
CDH18	5	20281000	20284999	4000	SGC707_peak_16327	88	42	0.855535	0.792063	protein_coding	other intron
LINC01322	3	165667600	165668599	1000	SGC707_peak_10704	37	14	1.18562	-0.491842	lncRNA	other intron
ENSG00000250560	4	75175400	75176399	1000	SGC707_peak_12982	37	14	1.18562	-0.491842	-	intergenic
FREM1	9	14772600	14773599	1000	SGC707_peak_28498	37	14	1.18562	-0.491842	protein_coding	other intron
ABLIM1	10	114445600	114446799	1200	Ctrl_peak_22860	16	33	-1.24721	-0.500731	protein_coding	other intron
DMD	X	32163400	32164799	1400	Ctrl_peak_32824	16	33	-1.24721	-0.500731	protein_coding	other intron
KRTAP8-1	21	30813800	30818599	4800	SGC707_peak_43749	108	54	0.788897	1.10154	-	intergenic
ENSG00000232211	9	86671400	86674999	3600	Ctrl_peak_21282	48	74	-0.832524	0.747427	lncRNA	other intron
ENSG00000258561	14	66385800	66389599	3800	Ctrl_peak_28199	48	74	-0.832524	0.747427	lncRNA	other intron
TRMT1P1	X	145509400	145514999	5600	Ctrl_peak_34656	62	92	-0.777865	1.07371	-	intergenic
CNTNAP5	2	124441800	124443799	2000	SGC707_peak_5181	52	22	1.02734	0.0115761	protein_coding	other intron
ENSG00000288780	3	88003400	88005599	2200	SGC707_peak_9168	52	22	1.02734	0.0115761	-	intergenic
ENSG00000279635	5	8939200	8941199	2000	Ctrl_peak_11349	26	46	-1.02913	0.0188808	-	intergenic
SEC11C	18	59151400	59153799	2400	SGC707_peak_41994	52	22	1.02734	0.0115761	protein_coding	other exon
ANAPC15P1	X	8834000	8835999	2000	SGC707_peak_44070	52	22	1.02734	0.0115761	-	intergenic
OR4A15	11	55358800	55361799	3000	Ctrl_peak_23637	43	68	-0.868963	0.615985	-	intergenic
RPS26P24	4	57387200	57389399	2200	SGC707_peak_12377	56	24	1.00909	0.118218	-	intergenic
SAMD12-AS1	8	118707400	118709399	2000	Ctrl_peak_20153	28	49	-1.01367	0.111038	lncRNA	other intron
UNC13C	15	54104800	54107799	3000	SGC707_peak_39470	56	24	1.00909	0.118218	protein_coding	other intron
ENSG00000287757	X	48076600	48078599	2000	Ctrl_peak_33097	28	49	-1.01367	0.111038	lncRNA	1st intron
OSMR	5	38879800	38883599	3800	Ctrl_peak_11960	39	63	-0.899378	0.498609	protein_coding	other exon
ENSG00000290016	11	72528000	72530799	2800	SGC707_peak_32758	59	26	0.969261	0.201971	lncRNA	tts
ENSG00000286475	X	36743200	36745999	2800	SGC707_peak_44770	59	26	0.969261	0.201971	lncRNA	other intron
ENSG00000289127	X	38879000	38881999	3000	SGC707_peak_44825	59	26	0.969261	0.201971	lncRNA	1st intron
CPO	2	206967600	206970999	3400	Ctrl_peak_5076	37	60	-0.904803	0.42869	protein_coding	other exon
RN7SL714P	14	98420000	98422999	3000	Ctrl_peak_28540	37	60	-0.904803	0.42869	-	intergenic
ENSG00000251598	4	132185000	132188999	4000	SGC707_peak_14458	98	49	0.788764	0.965372	lncRNA	other intron
RASGEF1B	4	81711600	81714799	3200	SGC707_peak_13132	62	28	0.934198	0.28114	protein_coding	other intron
LRMDA	10	76087600	76089799	2200	SGC707_peak_31035	62	28	0.934198	0.28114	protein_coding	other intron
ENSG00000248921	4	179676600	179678799	2200	SGC707_peak_15807	65	29	0.951805	0.340575	-	intergenic
LINC02717	11	134995800	134998399	2600	Ctrl_peak_24574	35	57	-0.910821	0.355214	lncRNA	other intron
GPT2	16	46938200	46941399	3200	Ctrl_peak_29414	35	57	-0.910821	0.355214	-	intergenic
MIR1263	3	164268400	164269799	1400	SGC707_peak_10644	41	16	1.14205	-0.342836	-	intergenic
ENSG00000248656	4	111727400	111728799	1400	SGC707_peak_13865	41	16	1.14205	-0.342836	lncRNA	other intron
ATXN7L1	7	105615400	105616799	1400	Ctrl_peak_17621	19	36	-1.12629	-0.346958	protein_coding	other intron
ZNF658	9	66877600	66879599	2000	Ctrl_peak_21038	19	36	-1.12629	-0.346958	protein_coding	1st intron
OR6C74	12	55254000	55255399	1400	SGC707_peak_34641	41	16	1.14205	-0.342836	protein_coding	other exon
KRT8P17	X	58401200	58402799	1600	Ctrl_peak_33194	19	36	-1.12629	-0.346958	-	intergenic
CTNNA3	10	67171200	67176599	5400	Ctrl_peak_22424	67	98	-0.757241	1.17056	protein_coding	other intron
ENSG00000260763	5	4300400	4305599	5200	Ctrl_peak_11291	65	95	-0.756073	1.12707	-	intergenic
LINC02653	10	90410600	90415199	4600	Ctrl_peak_22610	65	95	-0.756073	1.12707	lncRNA	other intron
DSCR4	21	37960000	37964799	4800	Ctrl_peak_32172	51	78	-0.821131	0.82545	lncRNA	other intron
ENSG00000287544	4	177020800	177022399	1600	SGC707_peak_15696	44	17	1.15675	-0.252099	lncRNA	other intron
ENSG00000271758	11	7714400	7715999	1600	SGC707_peak_31796	44	17	1.15675	-0.252099	lncRNA	other intron
LINC00383	13	69224800	69226399	1600	Ctrl_peak_26953	21	38	-1.06062	-0.252891	lncRNA	1st intron
MIR646HG	20	60608200	60609599	1400	SGC707_peak_43213	44	17	1.15675	-0.252099	lncRNA	other intron
HNF4G	8	75483600	75486799	3200	Ctrl_peak_19381	47	72	-0.823347	0.712286	protein_coding	1st intron
SERPINB12	18	63533800	63537999	4200	SGC707_peak_42071	100	50	0.788793	0.993654	-	intergenic
ENSG00000253880	8	6054800	6058999	4200	Ctrl_peak_18558	44	69	-0.856924	0.640672	lncRNA	other intron
SORT1	1	109353600	109355199	1600	Ctrl_peak_947	23	41	-1.03948	-0.142392	protein_coding	other exon
LINC02516	4	124579200	124580799	1600	SGC707_peak_14214	47	19	1.0922	-0.144772	-	intergenic
ERP27	12	14914600	14916399	1800	SGC707_peak_33946	47	19	1.0922	-0.144772	protein_coding	other exon
RN7SKP284	3	86339400	86342399	3000	Ctrl_peak_6538	42	66	-0.859809	0.577454	-	intergenic
RN7SL244P	6	53103600	53104599	1000	Ctrl_peak_14304	15	31	-1.24965	-0.585438	-	intergenic
SLC35G1	10	93954800	93955599	800	SGC707_peak_31292	35	13	1.21175	-0.572558	protein_coding	other intron
RN7SL680P	20	39411400	39412599	1200	SGC707_peak_43044	35	13	1.21175	-0.572558	-	intergenic
CHIC1	X	73590200	73595199	5000	SGC707_peak_45254	96	48	0.788734	0.936524	protein_coding	other intron
LINC01358	1	59184000	59186999	3000	Ctrl_peak_270	40	64	-0.885654	0.525374	lncRNA	other intron
LINC02245	2	64886600	64889999	3400	Ctrl_peak_3227	40	64	-0.885654	0.525374	-	intergenic
CSMD3	8	113195800	113198999	3200	SGC707_peak_27651	73	34	0.890299	0.520754	protein_coding	other intron
UNC5C-AS1	4	95593000	95594999	2000	SGC707_peak_13444	50	21	1.03766	-0.0448602	-	intergenic
ADAMTS12	5	33613400	33615399	2000	Ctrl_peak_11880	25	44	-1.02145	-0.0397432	protein_coding	other intron
ENSG00000287258	6	122564600	122566399	1800	Ctrl_peak_15480	25	44	-1.02145	-0.0397432	lncRNA	other intron
ENSG00000290668	11	124103400	124105199	1800	Ctrl_peak_24446	25	44	-1.02145	-0.0397432	lncRNA	tts
IFNG-AS1	12	68042400	68044599	2200	Ctrl_peak_25466	25	44	-1.02145	-0.0397432	lncRNA	other intron
PGS1	17	78406400	78408399	2000	Ctrl_peak_30196	25	44	-1.02145	-0.0397432	protein_coding	other intron
TERF1P4	X	83696200	83698599	2400	SGC707_peak_45492	50	21	1.03766	-0.0448602	-	intergenic
CPXCR1	X	88657400	88659799	2400	Ctrl_peak_33621	25	44	-1.02145	-0.0397432	-	intergenic
ENSG00000250371	4	12761600	12764199	2600	Ctrl_peak_8178	38	61	-0.890267	0.456773	-	intergenic
GHR	5	42398600	42401599	3000	Ctrl_peak_12052	38	61	-0.890267	0.456773	-	intergenic
ENSG00000286749	5	152461800	152464799	3000	Ctrl_peak_13532	38	61	-0.890267	0.456773	lncRNA	1st intron
LINC02755	11	29870600	29873799	3200	Ctrl_peak_23314	38	61	-0.890267	0.456773	lncRNA	other intron
SRIP2	X	89197000	89200599	3600	SGC707_peak_45688	70	32	0.917028	0.453975	-	intergenic
UBE2V1P16	X	122007600	122010599	3000	Ctrl_peak_34258	38	61	-0.890267	0.456773	processed_pseudogene	tts
ENSG00000239462	3	98996800	98998599	1800	Ctrl_peak_6765	27	47	-1.00591	0.0560974	lncRNA	other intron
PPM1AP1	8	15797600	15800199	2600	Ctrl_peak_18640	27	47	-1.00591	0.0560974	-	intergenic
ENSG00000286343	13	107888200	107890399	2200	Ctrl_peak_27644	27	47	-1.00591	0.0560974	lncRNA	1st intron
LINC02167	16	35740000	35742799	2800	SGC707_peak_40107	53	23	0.990951	0.0485945	lncRNA	promoter-tss
OSMR	5	38899600	38903199	3600	Ctrl_peak_11961	36	58	-0.895373	0.384752	protein_coding	other intron
ENSG00000253956	8	110363600	110366399	2800	Ctrl_peak_19939	36	58	-0.895373	0.384752	-	intergenic
ENSG00000270719	1	117724400	117727199	2800	SGC707_peak_1459	57	25	0.97595	0.152639	-	intergenic
RN7SKP6	13	56881800	56884599	2800	SGC707_peak_36629	57	25	0.97595	0.152639	-	intergenic
ENSG00000285471	17	6002200	6004999	2800	Ctrl_peak_29751	29	50	-0.992361	0.145976	protein_coding	other intron
UBE2E4P	X	14257400	14259599	2200	Ctrl_peak_32472	29	50	-0.992361	0.145976	-	intergenic
BMI1P1	X	67833000	67835599	2600	SGC707_peak_45180	57	25	0.97595	0.152639	-	intergenic
TENM1	X	124511600	124513999	2400	Ctrl_peak_34298	29	50	-0.992361	0.145976	protein_coding	other intron
LINC02050	3	80857000	80858799	1800	Ctrl_peak_6409	32	52	-0.907419	0.228958	-	intergenic
ENSG00000286292	4	184486000	184488399	2400	Ctrl_peak_11226	31	52	-0.953029	0.213401	lncRNA	1st intron
ENSG00000286277	6	14454200	14456799	2600	Ctrl_peak_13987	31	52	-0.953029	0.213401	lncRNA	1st intron
TMEM72-AS1	10	44887000	44890199	3200	Ctrl_peak_22108	31	52	-0.953029	0.213401	lncRNA	other intron
POSTN	13	37610000	37612199	2200	SGC707_peak_36198	60	27	0.939243	0.234483	-	intergenic
ENSG00000287923	13	106074600	106076999	2400	Ctrl_peak_27627	32	52	-0.907419	0.228958	-	intergenic
CDH13	16	82813000	82816199	3200	SGC707_peak_40536	60	27	0.939243	0.234483	protein_coding	other intron
BEND2	X	18200800	18202999	2200	Ctrl_peak_32537	32	52	-0.907419	0.228958	protein_coding	other exon
TEX101P1	X	99424000	99426599	2600	Ctrl_peak_33853	32	52	-0.907419	0.228958	-	intergenic
ENSG00000275110	X	109188600	109191199	2600	SGC707_peak_46235	60	27	0.939243	0.234483	-	intergenic
ENSG00000283692	X	137766400	137769599	3200	Ctrl_peak_34540	31	52	-0.953029	0.213401	lncRNA	other intron
IQCM	4	149426600	149430999	4400	SGC707_peak_14921	104	53	0.761427	1.05827	protein_coding	other intron
HRG-AS1	3	186621600	186625799	4200	Ctrl_peak_7977	50	76	-0.812206	0.792176	lncRNA	other intron
JMY	5	79317800	79318599	800	SGC707_peak_17570	30	10	1.36497	-0.813788	protein_coding	other intron
SYNE1	6	152475200	152475999	800	SGC707_peak_22441	30	10	1.36497	-0.813788	protein_coding	other intron
ENSG00000267716	18	43793000	43793599	600	SGC707_peak_41780	30	10	1.36497	-0.813788	-	intergenic
ENSG00000229066	2	175402600	175403999	1400	Ctrl_peak_4593	18	34	-1.12154	-0.422878	lncRNA	other intron
C1QTNF7-AS1	4	15128200	15129399	1200	Ctrl_peak_8206	18	34	-1.12154	-0.422878	lncRNA	other intron
TPBG	6	82504400	82505599	1200	Ctrl_peak_14790	18	34	-1.12154	-0.422878	-	intergenic
OR4D5	11	123937400	123938399	1000	SGC707_peak_33677	38	15	1.12521	-0.439717	protein_coding	promoter-tss
ENSG00000257735	12	48409800	48411399	1600	Ctrl_peak_25170	17	34	-1.20338	-0.447622	lncRNA	other intron
MYO5A	15	52320000	52321599	1600	SGC707_peak_39427	38	15	1.12521	-0.439717	protein_coding	1st exon
PAICSP7	X	94484400	94485599	1200	Ctrl_peak_33725	18	34	-1.12154	-0.422878	-	intergenic
RUNX1	21	35934800	35938399	3600	Ctrl_peak_32160	48	73	-0.812926	0.735386	protein_coding	other intron
PTMAP5	13	82133600	82140599	7000	SGC707_peak_37294	144	77	0.692512	1.54161	-	intergenic
ENSG00000290461	18	14214600	14217599	3000	Ctrl_peak_30367	43	67	-0.847626	0.602803	lncRNA	other intron
RNA5SP99	2	81490000	81491599	1600	Ctrl_peak_3425	20	37	-1.0922	-0.299154	-	intergenic
MAP3K7	6	90761800	90763199	1400	Ctrl_peak_14895	20	37	-1.0922	-0.299154	-	intergenic
SOCS5P5	6	113244600	113246199	1600	SGC707_peak_21554	42	16	1.1767	-0.320123	-	intergenic
LINC02426	12	81945400	81947199	1800	SGC707_peak_35361	42	16	1.1767	-0.320123	-	intergenic
ABHD3	18	21684000	21685399	1400	SGC707_peak_41330	42	16	1.1767	-0.320123	protein_coding	other intron
ENSG00000229209	2	103086000	103089599	3600	SGC707_peak_4865	94	47	0.788703	0.907086	-	intergenic
ZBBX	3	167217800	167220599	2800	SGC707_peak_10775	74	35	0.868212	0.546903	-	intergenic
ENSG00000261028	16	64324600	64327599	3000	SGC707_peak_40408	91	45	0.804555	0.856252	lncRNA	other intron
EMCN	4	100360000	100364199	4200	SGC707_peak_13583	105	54	0.748306	1.07636	-	intergenic
MROH7-TTC4	1	54727200	54730399	3200	Ctrl_peak_226	39	62	-0.876337	0.484317	protein_coding	other intron
ENSG00000285941	6	123741200	123743999	2800	Ctrl_peak_15512	39	62	-0.876337	0.484317	-	intergenic
ENSG00000254485	3	9300800	9302599	1800	Ctrl_peak_5621	22	39	-1.03129	-0.208072	lncRNA	other intron
ENSG00000250993	4	179279200	179280999	1800	Ctrl_peak_11158	22	39	-1.03129	-0.208072	-	intergenic
ENSG00000219375	6	7331400	7333399	2000	SGC707_peak_19534	45	18	1.10716	-0.207814	processed_pseudogene	promoter-tss
MYB	6	135163000	135164399	1400	SGC707_peak_22106	45	18	1.10716	-0.207814	-	intergenic
MAP3K5	6	136744800	136746399	1600	SGC707_peak_22132	45	18	1.10716	-0.207814	protein_coding	other intron
GCNAP1	12	9793200	9794799	1600	SGC707_peak_33886	45	18	1.10716	-0.207814	-	intergenic
TMEM132D	12	129836200	129837799	1600	SGC707_peak_35951	45	18	1.10716	-0.207814	protein_coding	other intron
EDNRB-AS1	13	77817800	77819199	1400	Ctrl_peak_27074	22	39	-1.03129	-0.208072	lncRNA	other intron
ENSG00000261436	16	60466800	60468199	1400	SGC707_peak_40290	45	18	1.10716	-0.207814	lncRNA	other intron
ENSG00000259992	16	75559000	75560799	1800	Ctrl_peak_29655	22	39	-1.03129	-0.208072	lncRNA	other intron
STS	X	7571200	7572999	1800	SGC707_peak_44040	45	18	1.10716	-0.207814	protein_coding	other intron
SIAH1P1	X	35664800	35666399	1600	Ctrl_peak_32934	22	39	-1.03129	-0.208072	-	intergenic
COL24A1	1	85736000	85738599	2600	SGC707_peak_870	67	31	0.899593	0.399133	protein_coding	other intron
ENSG00000286749	5	152529800	152533199	3400	Ctrl_peak_13538	37	59	-0.880602	0.413694	lncRNA	1st intron
GSTA3	6	52895400	52897999	2600	Ctrl_peak_14300	37	59	-0.880602	0.413694	protein_coding	other exon
GRIN2A	16	10157600	10160999	3400	Ctrl_peak_29288	37	59	-0.880602	0.413694	protein_coding	other intron
ENSG00000203396	9	104307800	104312999	5200	SGC707_peak_29578	102	52	0.760869	1.03123	-	intergenic
CASR	3	122297400	122298199	800	Ctrl_peak_7096	14	29	-1.25243	-0.675393	-	intergenic
STK32A	5	147306400	147307199	800	Ctrl_peak_13478	14	29	-1.25243	-0.675393	protein_coding	other intron
ENSG00000287092	6	155962600	155963399	800	SGC707_peak_22487	33	12	1.24161	-0.658071	lncRNA	other intron
SPRING1P1	10	43704200	43705199	1000	Ctrl_peak_22097	14	29	-1.25243	-0.675393	-	intergenic
TARS3	15	101690000	101690799	800	Ctrl_peak_29247	14	29	-1.25243	-0.675393	protein_coding	other intron
CAPZBP1	2	103706200	103709199	3000	SGC707_peak_4886	64	29	0.929484	0.326331	-	intergenic
MMP26	11	4814000	4816199	2200	SGC707_peak_31731	64	29	0.929484	0.326331	protein_coding	other intron
ARMCX7P	X	101575200	101578799	3600	SGC707_peak_46055	64	29	0.929484	0.326331	-	intergenic
LINC01811	3	34187600	34189199	1600	Ctrl_peak_5880	24	42	-1.01309	-0.100835	lncRNA	other intron
CWH43	4	49005400	49007199	1800	SGC707_peak_12294	48	20	1.04892	-0.103599	protein_coding	other intron
ARHGAP19-SLIT1	10	97192000	97193799	1800	Ctrl_peak_22687	24	42	-1.01309	-0.100835	protein_coding	other intron
AK6P1	12	34716000	34718199	2200	SGC707_peak_34356	48	20	1.04892	-0.103599	-	intergenic
ENSG00000260157	17	21630800	21632599	1800	SGC707_peak_40649	48	20	1.04892	-0.103599	transcribed_unprocessed_pseudogene	promoter-tss
TGIF2LX	X	89856800	89858799	2000	SGC707_peak_45701	48	20	1.04892	-0.103599	-	intergenic
MTCO1P6	3	89606000	89608599	2600	SGC707_peak_9231	61	28	0.91079	0.266285	-	intergenic
EMCN	4	100706000	100708199	2200	Ctrl_peak_9720	33	53	-0.890628	0.261167	protein_coding	other intron
AFF4	5	132885800	132887999	2200	SGC707_peak_18897	61	28	0.91079	0.266285	protein_coding	other intron
ENSG00000287949	8	107808000	107810799	2800	Ctrl_peak_19874	33	53	-0.890628	0.261167	-	intergenic
ENSG00000254939	11	98520200	98522199	2000	SGC707_peak_33250	61	28	0.91079	0.266285	-	intergenic
ENSG00000228464	X	26395400	26397999	2600	SGC707_peak_44413	61	28	0.91079	0.266285	-	intergenic
CSMD2	1	33696000	33697999	2000	Ctrl_peak_81	26	45	-0.997504	-0.00100485	protein_coding	other intron
ZNF385B	2	179525200	179527199	2000	Ctrl_peak_4653	26	45	-0.997504	-0.00100485	protein_coding	other intron
LINC01322	3	165638000	165639999	2000	SGC707_peak_10701	51	22	0.9994	-0.00638981	lncRNA	other intron
SPATA18	4	52084400	52086599	2200	Ctrl_peak_8879	26	45	-0.997504	-0.00100485	protein_coding	other intron
CASC6	6	91688600	91690799	2200	Ctrl_peak_14936	26	45	-0.997504	-0.00100485	lncRNA	promoter-tss
TMEM200A	6	130388800	130390799	2000	Ctrl_peak_15638	26	45	-0.997504	-0.00100485	protein_coding	other intron
ENSG00000214883	11	50578200	50580599	2400	SGC707_peak_32595	51	22	0.9994	-0.00638981	-	intergenic
ENSG00000288016	13	84250200	84252399	2200	SGC707_peak_37411	51	22	0.9994	-0.00638981	lncRNA	other intron
LINC01148	14	86661400	86663599	2200	SGC707_peak_39012	51	22	0.9994	-0.00638981	-	intergenic
SNX29	16	12217600	12219399	1800	SGC707_peak_39997	51	22	0.9994	-0.00638981	protein_coding	other intron
DNAAF9	20	3386000	3387599	1600	Ctrl_peak_31313	26	45	-0.997504	-0.00100485	protein_coding	other intron
ENSG00000290900	20	30756000	30758199	2200	Ctrl_peak_31583	26	45	-0.997504	-0.00100485	-	intergenic
OPHN1	X	67950000	67951999	2000	SGC707_peak_45185	51	22	0.9994	-0.00638981	protein_coding	other intron
ENSG00000234810	1	56042200	56044399	2200	Ctrl_peak_239	30	51	-0.972176	0.180084	lncRNA	other intron
ENSG00000216721	2	215803800	215806199	2400	Ctrl_peak_5205	30	51	-0.972176	0.180084	processed_pseudogene	promoter-tss
ENSG00000287540	5	45213200	45215399	2200	Ctrl_peak_12112	30	51	-0.972176	0.180084	-	intergenic
RNU7-24P	16	24425800	24427999	2200	SGC707_peak_40033	58	26	0.944655	0.186265	-	intergenic
NBEA	13	35011000	35012799	1800	SGC707_peak_36155	55	24	0.983159	0.101556	protein_coding	1st intron
LINC02861	16	3898000	3900599	2600	Ctrl_peak_29251	28	48	-0.983995	0.0923739	-	intergenic
ENSG00000224628	20	31284600	31286999	2400	Ctrl_peak_31591	28	48	-0.983995	0.0923739	processed_pseudogene	1st exon
ENSG00000206062	X	91269800	91271999	2200	SGC707_peak_45729	54	24	0.956752	0.0846949	-	intergenic
ENSG00000250775	4	63467600	63471199	3600	SGC707_peak_12551	98	50	0.759686	0.975597	lncRNA	other intron
SGIP1	1	66514400	66517999	3600	Ctrl_peak_352	47	71	-0.803201	0.699951	-	intergenic
ENSG00000248491	4	127302800	127305799	3000	Ctrl_peak_10159	47	71	-0.803201	0.699951	lncRNA	other intron
LINC01208	3	176786800	176787599	800	SGC707_peak_10989	28	9	1.41606	-0.915437	lncRNA	other intron
BCL7B	7	73541600	73542199	600	Ctrl_peak_17301	11	24	-1.3248	-0.945785	protein_coding	promoter-tss
VDAC1P5	12	54800800	54804999	4200	Ctrl_peak_25210	54	80	-0.775351	0.877702	processed_pseudogene	promoter-tss
ENSG00000291243	1	146914800	146915999	1200	SGC707_peak_1580	36	14	1.14624	-0.517501	lncRNA	tts
ENSG00000282278	4	53802800	53803999	1200	SGC707_peak_12332	36	14	1.14624	-0.517501	protein_coding	other intron
RNU6-679P	5	11983800	11984799	1000	SGC707_peak_16095	36	14	1.14624	-0.517501	-	intergenic
GAPDHP72	6	166036000	166036999	1000	Ctrl_peak_16095	16	32	-1.20298	-0.529181	-	intergenic
CNBD1	8	86981800	86982799	1000	SGC707_peak_27001	36	14	1.14624	-0.517501	protein_coding	other intron
RPL31P48	12	73477800	73478799	1000	SGC707_peak_35073	36	14	1.14624	-0.517501	-	intergenic
RPL23AP28	2	222047000	222050599	3600	Ctrl_peak_5279	42	65	-0.837822	0.563919	-	intergenic
SLC39A8	4	102312600	102315399	2800	SGC707_peak_13630	75	36	0.847033	0.572589	protein_coding	other intron
RNU6-248P	6	76143800	76147599	3800	Ctrl_peak_14678	42	65	-0.837822	0.563919	-	intergenic
ENSG00000286912	7	150154000	150156999	3000	Ctrl_peak_18364	42	65	-0.837822	0.563919	-	intergenic
ENSG00000258763	12	55564600	55569399	4800	Ctrl_peak_25241	52	78	-0.793189	0.835575	lncRNA	other intron
ENSG00000250039	4	22034400	22037599	3200	Ctrl_peak_8310	40	63	-0.862975	0.511344	lncRNA	1st intron
SLC36A2	5	151328400	151331199	2800	SGC707_peak_19096	72	34	0.870437	0.508208	protein_coding	other intron
VXN	8	66488800	66492399	3600	SGC707_peak_26480	72	34	0.870437	0.508208	protein_coding	promoter-tss
ENSG00000286385	13	82606000	82608999	3000	Ctrl_peak_27195	38	60	-0.866466	0.442064	-	intergenic
ENSG00000258902	14	85418000	85421199	3200	Ctrl_peak_28440	38	60	-0.866466	0.442064	lncRNA	other intron
EPCAM	2	47365600	47366999	1400	SGC707_peak_3911	39	16	1.07014	-0.389393	protein_coding	1st intron
ZNF148	3	125218400	125219799	1400	Ctrl_peak_7117	19	35	-1.08578	-0.372538	-	intergenic
OSTN	3	191084600	191085999	1400	SGC707_peak_11219	39	16	1.07014	-0.389393	-	intergenic
LINC02364	4	28925400	28926999	1600	SGC707_peak_11679	39	16	1.07014	-0.389393	-	intergenic
ENSG00000271761	6	57902800	57904199	1400	SGC707_peak_20164	39	16	1.07014	-0.389393	lncRNA	promoter-tss
CYCSP17	6	95490400	95491799	1400	SGC707_peak_21194	39	16	1.07014	-0.389393	-	intergenic
ENSG00000236046	7	50797000	50798599	1600	SGC707_peak_23696	39	16	1.07014	-0.389393	-	intergenic
ENSG00000253235	8	73352200	73353399	1200	SGC707_peak_26617	39	16	1.07014	-0.389393	lncRNA	other exon
HNF4G	8	75434600	75435799	1200	Ctrl_peak_19378	19	35	-1.08578	-0.372538	protein_coding	1st intron
MALRD1	10	19065600	19066999	1400	SGC707_peak_30166	40	16	1.10654	-0.365921	protein_coding	1st intron
GPR158	10	25552200	25553399	1200	SGC707_peak_30273	40	16	1.10654	-0.365921	protein_coding	other intron
ATP9B	18	79196600	79197799	1200	SGC707_peak_42417	40	16	1.10654	-0.365921	protein_coding	other intron
NCAM2	21	21349400	21350599	1200	SGC707_peak_43530	40	16	1.10654	-0.365921	protein_coding	other intron
AFF2	X	148759400	148760999	1600	SGC707_peak_47086	39	16	1.07014	-0.389393	protein_coding	other intron
TXNRD3	3	126588400	126591599	3200	Ctrl_peak_7132	36	57	-0.870332	0.369297	protein_coding	other intron
PPEF2	4	75870400	75873399	3000	Ctrl_peak_9318	36	57	-0.870332	0.369297	protein_coding	other intron
ATP10A	15	25811600	25814799	3200	SGC707_peak_39147	65	30	0.903087	0.356198	protein_coding	other intron
ENSG00000219736	6	74928200	74933199	5000	Ctrl_peak_14653	73	103	-0.705451	1.26037	-	intergenic
LAMP3	3	183134600	183139199	4600	Ctrl_peak_7952	65	93	-0.725414	1.10847	protein_coding	other intron
LINC02432	4	141321800	141324199	2400	Ctrl_peak_10441	34	54	-0.87464	0.292671	lncRNA	promoter-tss
MIR3610	8	116905000	116907599	2600	Ctrl_peak_20124	34	54	-0.87464	0.292671	-	intergenic
ENSG00000260258	16	52970400	52973399	3000	Ctrl_peak_29489	34	54	-0.87464	0.292671	-	intergenic
PPIAP63	2	56586400	56587999	1600	SGC707_peak_4116	43	17	1.12369	-0.273743	-	intergenic
DHFRP3	2	82971000	82972599	1600	SGC707_peak_4651	43	17	1.12369	-0.273743	-	intergenic
ENSG00000236451	2	220608600	220610399	1800	SGC707_peak_7317	43	17	1.12369	-0.273743	lncRNA	1st intron
MMP20	11	102593000	102595199	2200	Ctrl_peak_24227	32	51	-0.879468	0.211755	protein_coding	other intron
CYP4Z2P	1	46839600	46841599	2000	SGC707_peak_155	46	19	1.06126	-0.164836	-	intergenic
ENSG00000250670	4	104560800	104561999	1200	SGC707_peak_13692	46	19	1.06126	-0.164836	lncRNA	other intron
ENSG00000259861	5	6031400	6033199	1800	Ctrl_peak_11309	23	40	-1.00395	-0.164609	lncRNA	tts
ENSG00000255087	11	127014800	127016599	1800	SGC707_peak_33725	46	19	1.06126	-0.164836	-	intergenic
LINC01049	13	90580800	90582399	1600	SGC707_peak_37639	46	19	1.06126	-0.164836	-	intergenic
GPC6	13	94094200	94095599	1400	SGC707_peak_37736	46	19	1.06126	-0.164836	protein_coding	other intron
SYNE2	14	64015400	64017199	1800	Ctrl_peak_28172	23	40	-1.00395	-0.164609	protein_coding	other intron
LINC02250	15	25522800	25524599	1800	SGC707_peak_39144	46	19	1.06126	-0.164836	lncRNA	other intron
LINC02484	4	34167000	34168999	2000	Ctrl_peak_8569	29	49	-0.963282	0.127757	lncRNA	other intron
CFAP299	4	80846000	80848399	2400	Ctrl_peak_9407	29	49	-0.963282	0.127757	protein_coding	other intron
PREX2	8	68206000	68208199	2200	SGC707_peak_26510	56	25	0.950475	0.136375	protein_coding	other intron
ENSG00000228855	X	147642600	147644599	2000	SGC707_peak_47059	56	25	0.950475	0.136375	-	intergenic
UBR1	15	43048400	43049399	1000	SGC707_peak_39294	31	11	1.27607	-0.748987	protein_coding	other intron
ENSG00000286605	18	30117200	30117999	800	SGC707_peak_41466	31	11	1.27607	-0.748987	-	intergenic
ENSG00000248955	5	131006000	131008399	2400	SGC707_peak_18875	49	21	1.00859	-0.0635576	processed_pseudogene	promoter-tss
LINC01847	5	159780800	159783199	2400	SGC707_peak_19221	49	21	1.00859	-0.0635576	lncRNA	other intron
ENSG00000276685	8	46059600	46061399	1800	SGC707_peak_26048	49	21	1.00859	-0.0635576	-	intergenic
PCAT1	8	126884200	126886399	2200	Ctrl_peak_20260	25	43	-0.988375	-0.0604454	lncRNA	other intron
BNIP3P1	14	27986000	27987799	1800	SGC707_peak_38184	49	21	1.00859	-0.0635576	-	intergenic
GGCTP2	20	18237600	18239799	2200	SGC707_peak_42875	49	21	1.00859	-0.0635576	-	intergenic
CLDN17	21	30160400	30162799	2400	Ctrl_peak_32102	25	43	-0.988375	-0.0604454	-	intergenic
FNDC3CP	X	78164200	78165999	1800	SGC707_peak_45324	49	21	1.00859	-0.0635576	unitary_pseudogene	tts
TYW3	1	74842800	74844599	1800	SGC707_peak_604	52	23	0.96354	0.0310901	-	intergenic
ENSG00000251325	4	27325600	27328199	2600	SGC707_peak_11603	52	23	0.96354	0.0310901	-	intergenic
ENSG00000289249	4	169334800	169336799	2000	Ctrl_peak_10948	27	46	-0.974958	0.036716	-	intergenic
ENSG00000276863	17	80333600	80335399	1800	Ctrl_peak_30200	27	46	-0.974958	0.036716	lncRNA	promoter-tss
ENSG00000284703	1	4040000	4043599	3600	Ctrl_peak_4	43	66	-0.825969	0.589502	-	intergenic
ENSG00000265844	18	77228600	77231999	3400	SGC707_peak_42394	76	37	0.826705	0.597829	lncRNA	other intron
WFDC11	20	45653600	45656599	3000	Ctrl_peak_31676	43	66	-0.825969	0.589502	protein_coding	other intron
Y_RNA	6	99630800	99633599	2800	SGC707_peak_21304	73	35	0.848619	0.534584	-	intergenic
CCDC169-SOHLH2	13	36219800	36222599	2800	Ctrl_peak_26362	41	64	-0.850148	0.537872	protein_coding	other intron
DMRTA1	9	22535400	22542399	7000	SGC707_peak_28644	145	79	0.665547	1.56143	-	intergenic
TINAG	6	54297800	54302999	5200	Ctrl_peak_14322	66	94	-0.718844	1.12604	-	intergenic
MCF2	X	139660000	139662999	3000	Ctrl_peak_34577	39	61	-0.852922	0.469886	protein_coding	other intron
LINC01861	5	153897000	153900599	3600	Ctrl_peak_13564	49	73	-0.783261	0.74617	lncRNA	promoter-tss
ASTN2	9	117137800	117141599	3800	Ctrl_peak_21576	49	73	-0.783261	0.74617	protein_coding	other intron
ENSG00000224715	22	47312400	47313599	1200	SGC707_peak_43955	34	13	1.17009	-0.599731	-	intergenic
ATP5MFP2	6	108905200	108908799	3600	Ctrl_peak_15259	56	82	-0.758584	0.91863	processed_pseudogene	promoter-tss
ENSG00000288571	9	36747000	36750599	3600	Ctrl_peak_20985	37	58	-0.855989	0.398544	-	intergenic
OTOGL	12	80163600	80166799	3200	Ctrl_peak_25711	37	58	-0.855989	0.398544	protein_coding	other intron
ENSG00000290429	16	46442200	46444399	2200	Ctrl_peak_29408	37	58	-0.855989	0.398544	-	intergenic
ENSG00000249171	4	83652000	83656599	4600	Ctrl_peak_9458	47	70	-0.782771	0.687513	-	intergenic
ENSG00000258365	12	94279400	94282999	3600	SGC707_peak_35653	80	40	0.788442	0.682226	lncRNA	promoter-tss
ENSG00000233444	2	81598600	81601599	3000	Ctrl_peak_3429	35	55	-0.859397	0.323498	-	intergenic
ENSG00000229143	2	147806800	147809599	2800	Ctrl_peak_4171	35	55	-0.859397	0.323498	-	intergenic
RARB	3	24917400	24919799	2400	Ctrl_peak_5757	35	55	-0.859397	0.323498	protein_coding	other intron
ARHGAP24	4	85577200	85579399	2200	SGC707_peak_13225	63	29	0.906811	0.311943	protein_coding	other intron
ENSG00000251132	5	114878000	114881399	3400	Ctrl_peak_13088	35	55	-0.859397	0.323498	-	intergenic
ENSG00000234269	9	102894800	102897199	2400	Ctrl_peak_21413	35	55	-0.859397	0.323498	-	intergenic
SLC17A6-DT	11	22331600	22333599	2000	Ctrl_peak_23176	35	55	-0.859397	0.323498	lncRNA	other exon
SLC38A4-AS1	12	46855200	46857799	2600	SGC707_peak_34558	63	29	0.906811	0.311943	lncRNA	other intron
CDH19	18	66730400	66734599	4200	SGC707_peak_42163	91	46	0.772927	0.867266	-	intergenic
PCBP1-AS1	2	70066800	70067999	1200	SGC707_peak_4349	37	15	1.08688	-0.46445	lncRNA	other intron
KCNE4	2	223040200	223041399	1200	Ctrl_peak_5290	17	33	-1.16046	-0.475046	-	intergenic
SALL4P5	3	23057000	23058399	1400	SGC707_peak_7967	37	15	1.08688	-0.46445	-	intergenic
Y_RNA	4	37741400	37742199	800	Ctrl_peak_8663	17	33	-1.16046	-0.475046	-	intergenic
CUL4AP1	4	116402800	116403999	1200	SGC707_peak_14017	37	15	1.08688	-0.46445	-	intergenic
RPS2P25	5	85737200	85738399	1200	SGC707_peak_17728	37	15	1.08688	-0.46445	-	intergenic
LINC00992	5	117534000	117534999	1000	SGC707_peak_18560	37	15	1.08688	-0.46445	lncRNA	other intron
MIR548AB	3	103519000	103521399	2400	SGC707_peak_9520	60	28	0.886996	0.251272	-	intergenic
LINC02015	3	177782200	177784599	2400	SGC707_peak_11001	60	28	0.886996	0.251272	-	intergenic
LINC02493	4	17141800	17144399	2600	Ctrl_peak_8236	33	52	-0.863208	0.244343	-	intergenic
ENSG00000271477	5	155436600	155438999	2400	SGC707_peak_19163	60	28	0.886996	0.251272	-	intergenic
SAMD12	8	118237000	118239599	2600	SGC707_peak_27806	60	28	0.886996	0.251272	protein_coding	other intron
CCDC172	10	116358800	116360799	2000	Ctrl_peak_22872	33	52	-0.863208	0.244343	protein_coding	other intron
OR4A6P	11	54717400	54720399	3000	Ctrl_peak_23624	33	52	-0.863208	0.244343	-	intergenic
ENSG00000254787	11	84767400	84769999	2600	SGC707_peak_32930	60	28	0.886996	0.251272	lncRNA	other intron
VPS35P1	16	35089800	35092199	2400	Ctrl_peak_29383	33	52	-0.863208	0.244343	unprocessed_pseudogene	promoter-tss
LINC02917	3	152012600	152015199	2600	Ctrl_peak_7470	44	67	-0.814561	0.614638	-	intergenic
ENSG00000224605	6	91344600	91347599	3000	Ctrl_peak_14920	44	67	-0.814561	0.614638	-	intergenic
ENSG00000250874	5	85668600	85672799	4200	SGC707_peak_17725	109	57	0.724338	1.13746	-	intergenic
UFL1-AS1	6	96478400	96483599	5200	Ctrl_peak_15075	67	95	-0.712441	1.14341	lncRNA	other intron
RFC3P1	3	36169200	36175199	6000	Ctrl_peak_5924	85	118	-0.682194	1.46188	processed_pseudogene	promoter-tss
COQ3	6	99370000	99374399	4400	Ctrl_peak_15126	52	77	-0.774601	0.824245	protein_coding	other intron
PCCA-DT	13	100059600	100063199	3600	Ctrl_peak_27543	52	77	-0.774601	0.824245	lncRNA	other intron
PXDNL	8	51697200	51699399	2200	Ctrl_peak_19020	30	50	-0.943672	0.162289	protein_coding	other intron
ENSG00000289309	12	84115800	84117599	1800	SGC707_peak_35437	57	26	0.919623	0.170381	lncRNA	other intron
CBLN4	20	55907000	55909199	2200	SGC707_peak_43177	57	26	0.919623	0.170381	-	intergenic
TUSC2P2	X	92742000	92744999	3000	SGC707_peak_45762	57	26	0.919623	0.170381	-	intergenic
ADGRL3-AS1	4	62146400	62147799	1400	Ctrl_peak_9010	20	36	-1.0528	-0.323904	lncRNA	other intron
MED14	X	40675800	40676999	1200	Ctrl_peak_33015	20	36	-1.0528	-0.323904	protein_coding	other intron
GSTCD	4	105832200	105834999	2800	SGC707_peak_13722	74	36	0.827703	0.56049	protein_coding	other intron
ENSG00000238277	2	129114000	129116399	2400	SGC707_peak_5261	53	24	0.929852	0.0676292	-	intergenic
HNRNPKP4	3	96301800	96303999	2200	SGC707_peak_9352	53	24	0.929852	0.0676292	-	intergenic
ENSG00000244669	4	64795000	64796799	1800	SGC707_peak_12621	53	24	0.929852	0.0676292	-	intergenic
RNU6-756P	8	124258400	124260999	2600	SGC707_peak_27913	53	24	0.929852	0.0676292	snRNA	promoter-tss
PCSK5	9	75841000	75843199	2200	Ctrl_peak_21161	28	47	-0.953695	0.0734716	-	intergenic
OR5M11	11	56558600	56561199	2600	Ctrl_peak_23665	28	47	-0.953695	0.0734716	-	intergenic
MTCYBP27	14	84342400	84344399	2000	SGC707_peak_38928	53	24	0.929852	0.0676292	-	intergenic
CSNK2A2	16	58165400	58166999	1600	SGC707_peak_40242	53	24	0.929852	0.0676292	protein_coding	other intron
BLOC1S2P1	X	64782000	64783999	2000	SGC707_peak_45136	53	24	0.929852	0.0676292	-	intergenic
TENM1	X	124839200	124841599	2400	Ctrl_peak_34312	28	47	-0.953695	0.0734716	protein_coding	other intron
ACOXL	2	110919200	110920599	1400	SGC707_peak_4979	44	18	1.07484	-0.228794	protein_coding	other intron
CTNND2	5	11490600	11491999	1400	Ctrl_peak_11371	22	38	-0.993924	-0.231313	protein_coding	other intron
MSH3	5	80823800	80825399	1600	Ctrl_peak_12482	22	38	-0.993924	-0.231313	protein_coding	other intron
RNA5SP281	9	32185600	32186999	1400	SGC707_peak_28903	44	18	1.07484	-0.228794	-	intergenic
LINC01734	20	39168200	39169599	1400	Ctrl_peak_31611	22	38	-0.993924	-0.231313	-	intergenic
MMADHCP1	X	76207800	76209199	1400	SGC707_peak_45297	44	18	1.07484	-0.228794	-	intergenic
POU5F1B	8	127417800	127419399	1600	SGC707_peak_27975	50	22	0.970907	-0.0245881	protein_coding	other exon
ENSG00000285534	13	109554200	109555999	1800	SGC707_peak_37961	50	22	0.970907	-0.0245881	lncRNA	other intron
ENSG00000266268	18	4737400	4739599	2200	Ctrl_peak_30284	26	44	-0.965167	-0.0211609	-	intergenic
LINC01837	19	31921200	31922999	1800	Ctrl_peak_31207	26	44	-0.965167	-0.0211609	lncRNA	other intron
PRICKLE2-AS3	3	64198600	64200399	1800	Ctrl_peak_6173	24	41	-0.978425	-0.122423	lncRNA	other exon
TMEM192	4	165184800	165186599	1800	SGC707_peak_15308	47	20	1.01863	-0.12309	protein_coding	other intron
ENSG00000250150	4	167311800	167313599	1800	Ctrl_peak_10894	24	41	-0.978425	-0.122423	-	intergenic
ENSG00000248870	5	82589000	82590799	1800	Ctrl_peak_12505	24	41	-0.978425	-0.122423	-	intergenic
LSM8	7	118122200	118123599	1400	Ctrl_peak_17890	24	41	-0.978425	-0.122423	-	intergenic
RNU105C	8	54309800	54311399	1600	Ctrl_peak_19045	24	41	-0.978425	-0.122423	-	intergenic
CTNNA3	10	66990600	66992199	1600	Ctrl_peak_22412	24	41	-0.978425	-0.122423	protein_coding	other intron
LINC01683	21	19906000	19907599	1600	Ctrl_peak_31942	24	41	-0.978425	-0.122423	-	intergenic
ENSG00000285679	X	8294600	8296399	1800	SGC707_peak_44061	47	20	1.01863	-0.12309	lncRNA	other intron
OR5A1	11	59445800	59450199	4400	Ctrl_peak_23707	57	83	-0.750573	0.938665	protein_coding	other exon
LINC00662	19	27672600	27678599	6000	Ctrl_peak_31184	57	83	-0.750573	0.938665	-	intergenic
RPSAP15	X	87700800	87701599	800	SGC707_peak_45631	29	10	1.31628	-0.846036	-	intergenic
ATXN1	6	16533400	16536799	3400	SGC707_peak_19641	71	34	0.850296	0.495548	protein_coding	other intron
XKR4	8	55536000	55539199	3200	Ctrl_peak_19076	40	62	-0.839935	0.497179	protein_coding	other exon
ENSG00000287127	8	66322600	66325599	3000	SGC707_peak_26474	71	34	0.850296	0.495548	-	intergenic
LMO7	13	75794400	75797199	2800	SGC707_peak_37121	71	34	0.850296	0.495548	protein_coding	other intron
STX8	17	9510200	9513599	3400	Ctrl_peak_29761	40	62	-0.839935	0.497179	protein_coding	other intron
CPLX4	18	59281200	59284199	3000	Ctrl_peak_30866	40	62	-0.839935	0.497179	protein_coding	other intron
UQCR10P1	X	51936000	51939199	3200	Ctrl_peak_33135	40	62	-0.839935	0.497179	-	intergenic
RN7SKP178	2	205830800	205833999	3200	Ctrl_peak_5068	48	71	-0.772913	0.711006	-	intergenic
ENSG00000251159	4	44555600	44559199	3600	SGC707_peak_12156	81	41	0.770812	0.705644	-	intergenic
FTLP4	9	30957200	30961199	4000	SGC707_peak_28862	81	41	0.770812	0.705644	-	intergenic
ENSG00000224799	X	57019000	57023599	4600	Ctrl_peak_33179	55	80	-0.748944	0.887461	-	intergenic
ENSG00000250371	4	12860800	12863599	2800	Ctrl_peak_8182	38	59	-0.842265	0.427208	lncRNA	other intron
ENSG00000286046	4	18741600	18743799	2200	Ctrl_peak_8257	38	59	-0.842265	0.427208	lncRNA	other intron
ACTBP8	6	88277600	88280199	2600	Ctrl_peak_14875	38	59	-0.842265	0.427208	processed_pseudogene	promoter-tss
DDX39AP1	13	22709800	22712799	3000	Ctrl_peak_26225	38	59	-0.842265	0.427208	-	intergenic
PTMAP5	13	81922000	81924399	2400	SGC707_peak_37279	67	32	0.853957	0.414151	-	intergenic
PTMAP5	13	82103200	82105799	2600	SGC707_peak_37291	67	32	0.853957	0.414151	-	intergenic
ENSG00000258516	14	95798000	95800599	2600	Ctrl_peak_28522	38	59	-0.842265	0.427208	-	intergenic
ENSG00000287723	18	15172800	15174999	2200	Ctrl_peak_30378	38	59	-0.842265	0.427208	lncRNA	tts
FAM187B	19	35202800	35206799	4000	Ctrl_peak_31228	38	59	-0.842265	0.427208	-	intergenic
RN7SL700P	13	47561000	47561399	400	SGC707_peak_36382	23	7	1.4911	-1.18397	-	intergenic
CASP3P1	1	70659000	70662199	3200	Ctrl_peak_410	46	68	-0.771958	0.650876	processed_pseudogene	promoter-tss
ENSG00000231143	6	94167200	94170999	3800	SGC707_peak_21139	78	39	0.788397	0.647032	lncRNA	1st intron
DIAPH2-AS1	X	97566400	97569599	3200	SGC707_peak_45940	78	39	0.788397	0.647032	lncRNA	other intron
FLNB	3	58076800	58079599	2800	SGC707_peak_8421	64	30	0.880765	0.342107	protein_coding	promoter-tss
CLRN1	3	150946800	150950199	3400	SGC707_peak_10367	64	30	0.880765	0.342107	protein_coding	other intron
LINC02534	6	115699800	115701799	2000	SGC707_peak_21623	64	30	0.880765	0.342107	-	intergenic
LPAL2	6	160475600	160478599	3000	Ctrl_peak_16025	36	56	-0.844849	0.353678	lncRNA	promoter-tss
ENSG00000287550	6	164820000	164822599	2600	Ctrl_peak_16075	36	56	-0.844849	0.353678	lncRNA	promoter-tss
ENSG00000254339	8	114197000	114199599	2600	Ctrl_peak_20066	36	56	-0.844849	0.353678	-	intergenic
ADAMTSL1	9	18066600	18068999	2400	Ctrl_peak_20699	36	56	-0.844849	0.353678	protein_coding	1st intron
MYO3A	10	26140200	26143199	3000	SGC707_peak_30289	64	30	0.880765	0.342107	protein_coding	other intron
DNAAF11P1	11	38343800	38346399	2600	SGC707_peak_32341	64	30	0.880765	0.342107	-	intergenic
LINC02490	15	53015000	53017399	2400	Ctrl_peak_28826	36	56	-0.844849	0.353678	-	intergenic
THRAP3P2	15	91772800	91775199	2400	Ctrl_peak_29149	36	56	-0.844849	0.353678	-	intergenic
RNPC3	1	103524000	103524999	1000	SGC707_peak_1238	32	12	1.1974	-0.686946	protein_coding	promoter-tss
CTSC	11	88223600	88228399	4800	SGC707_peak_33013	96	50	0.72998	0.957308	-	intergenic
GPR55	2	230949000	230951599	2600	Ctrl_peak_5407	34	53	-0.847731	0.276208	protein_coding	other intron
KLF8	X	56264600	56267599	3000	Ctrl_peak_33173	51	75	-0.764633	0.790949	protein_coding	other exon
TACR1	2	75125600	75127999	2400	SGC707_peak_4387	58	27	0.890445	0.20361	protein_coding	other intron
THAP12P2	3	86011200	86013799	2600	Ctrl_peak_6528	31	51	-0.925078	0.19601	processed_pseudogene	promoter-tss
IGBP1P5	4	27670600	27672799	2200	SGC707_peak_11623	58	27	0.890445	0.20361	-	intergenic
HAPLN1	5	83623000	83625599	2600	SGC707_peak_17635	58	27	0.890445	0.20361	-	intergenic
SGCZ	8	15002000	15004799	2800	Ctrl_peak_18623	31	51	-0.925078	0.19601	protein_coding	other intron
ENSG00000288729	12	3938000	3940599	2600	SGC707_peak_33843	58	27	0.890445	0.20361	lncRNA	other intron
ENSG00000224018	21	24135200	24137599	2400	SGC707_peak_43603	58	27	0.890445	0.20361	-	intergenic
MIR3171HG	14	27651800	27656399	4600	SGC707_peak_38163	119	64	0.684032	1.27564	transcribed_processed_pseudogene	other intron
LYARP1	2	82153800	82157599	3800	SGC707_peak_4606	93	48	0.742996	0.908232	-	intergenic
CBLN2	18	72377400	72380399	3000	SGC707_peak_42305	72	35	0.828756	0.522156	-	intergenic
RALGAPA2	20	20667000	20670399	3400	SGC707_peak_42902	72	35	0.828756	0.522156	protein_coding	other intron
LINC00604	5	40188200	40189199	1000	SGC707_peak_16936	35	14	1.10575	-0.543638	-	intergenic
STAT6	12	57122800	57123999	1200	SGC707_peak_34662	35	14	1.10575	-0.543638	protein_coding	other intron
ENSG00000257729	12	84261200	84262199	1000	SGC707_peak_35442	35	14	1.10575	-0.543638	lncRNA	1st intron
ENSG00000285643	13	106981400	106982799	1400	SGC707_peak_37918	35	14	1.10575	-0.543638	-	intergenic
ZNF286A-TBC1D26	17	15695600	15696799	1200	SGC707_peak_40631	35	14	1.10575	-0.543638	-	intergenic
ENSG00000212191	4	178576600	178578599	2000	SGC707_peak_15765	54	25	0.898135	0.103273	-	intergenic
EYS	6	65648400	65650599	2200	SGC707_peak_20356	54	25	0.898135	0.103273	protein_coding	other intron
CSMD1	8	3732400	3734999	2600	Ctrl_peak_18506	29	48	-0.933606	0.10931	protein_coding	other intron
NPBWR1	8	52863200	52865799	2600	SGC707_peak_26190	55	25	0.924543	0.119922	-	intergenic
PRUNE2	9	76902600	76904999	2400	Ctrl_peak_21173	29	48	-0.933606	0.10931	protein_coding	other intron
ENSG00000232252	13	86125800	86127399	1600	Ctrl_peak_27308	29	48	-0.933606	0.10931	lncRNA	other intron
ENSG00000267618	17	35100800	35103399	2600	Ctrl_peak_29899	29	48	-0.933606	0.10931	protein_coding	other intron
ENSG00000280108	21	13250000	13252599	2600	SGC707_peak_43267	54	25	0.898135	0.103273	-	intergenic
PCDH11X	X	92619600	92621799	2200	SGC707_peak_45760	54	25	0.898135	0.103273	protein_coding	other exon
COL4A5	X	108657600	108659599	2000	SGC707_peak_46210	55	25	0.924543	0.119922	protein_coding	other intron
RANBP17	5	171195200	171198599	3400	Ctrl_peak_13804	49	72	-0.763393	0.734121	protein_coding	other intron
RN7SL167P	11	131085600	131090599	5000	SGC707_peak_33787	101	53	0.719254	1.0323	-	intergenic
ENSG00000286570	3	46654000	46656399	2400	SGC707_peak_8321	51	23	0.935599	0.0133653	lncRNA	other intron
KCNMA1	10	77215800	77217799	2000	Ctrl_peak_22491	27	45	-0.94333	0.0170778	protein_coding	other intron
SF3A3P2	11	123598000	123599999	2000	Ctrl_peak_24429	27	45	-0.94333	0.0170778	processed_pseudogene	promoter-tss
BICDL1	12	119975000	119977399	2400	Ctrl_peak_26153	27	45	-0.94333	0.0170778	-	intergenic
SAR1AP4	X	75873200	75875399	2200	Ctrl_peak_33346	27	45	-0.94333	0.0170778	-	intergenic
TENT5D	X	80412800	80414999	2200	SGC707_peak_45387	51	23	0.935599	0.0133653	protein_coding	other intron
IL1RAPL2	X	104779600	104781799	2200	Ctrl_peak_33940	27	45	-0.94333	0.0170778	protein_coding	other intron
ENSG00000212191	4	178655600	178658399	2800	SGC707_peak_15769	69	33	0.852073	0.455425	-	intergenic
RNU6-679P	5	12117800	12120599	2800	SGC707_peak_16104	69	33	0.852073	0.455425	-	intergenic
LINC02325	14	97465800	97469399	3600	Ctrl_peak_28532	39	60	-0.829121	0.455312	lncRNA	other exon
ENSG00000234446	2	221691400	221692599	1200	SGC707_peak_7350	38	16	1.03279	-0.413263	-	intergenic
RNU6-281P	3	70847800	70848999	1200	SGC707_peak_8663	38	16	1.03279	-0.413263	-	intergenic
SLC4A4	4	71342000	71343199	1200	Ctrl_peak_9233	19	34	-1.0441	-0.398567	protein_coding	other intron
ENSG00000250874	5	85628400	85629399	1000	Ctrl_peak_12564	19	34	-1.0441	-0.398567	-	intergenic
ENSG00000254277	8	71656000	71657199	1200	Ctrl_peak_19320	19	34	-1.0441	-0.398567	-	intergenic
RPA2P2	10	81270800	81271999	1200	SGC707_peak_31083	38	16	1.03279	-0.413263	-	intergenic
PUS7L	12	43745600	43746799	1200	SGC707_peak_34494	38	16	1.03279	-0.413263	protein_coding	other exon
LINC00395	13	63595200	63596199	1000	Ctrl_peak_26854	19	34	-1.0441	-0.398567	-	intergenic
ABR	17	1220600	1221999	1400	Ctrl_peak_29738	19	34	-1.0441	-0.398567	protein_coding	other intron
WDR3	1	117961200	117962999	1800	SGC707_peak_1463	48	21	0.978928	-0.0825069	protein_coding	other exon
SCTR	2	119512600	119514399	1800	Ctrl_peak_3799	25	42	-0.95452	-0.0814407	protein_coding	other intron
SLC25A48	5	135580800	135582999	2200	Ctrl_peak_13378	25	42	-0.95452	-0.0814407	protein_coding	1st intron
MCHR2	6	99857200	99859199	2000	SGC707_peak_21311	48	21	0.978928	-0.0825069	-	intergenic
ENSG00000206853	8	59175400	59176999	1600	Ctrl_peak_19120	25	42	-0.95452	-0.0814407	-	intergenic
GRM5-AS1	11	88474600	88476199	1600	SGC707_peak_33021	48	21	0.978928	-0.0825069	-	intergenic
CEP128	14	80717600	80719599	2000	Ctrl_peak_28332	25	42	-0.95452	-0.0814407	protein_coding	other intron
LINC02328	14	85841400	85843199	1800	SGC707_peak_38985	48	21	0.978928	-0.0825069	-	intergenic
EDC3	15	74701200	74702999	1800	SGC707_peak_39692	48	21	0.978928	-0.0825069	-	intergenic
FSIP2	2	185807000	185810199	3200	SGC707_peak_6547	79	40	0.770325	0.671023	protein_coding	other exon
ENSG00000251942	2	53227400	53229199	1800	Ctrl_peak_3070	21	37	-1.02227	-0.276863	-	intergenic
ENSG00000273118	2	212652000	212653799	1800	SGC707_peak_7178	42	17	1.08985	-0.295725	lncRNA	other intron
MAD2L1-DT	4	120125600	120127199	1600	Ctrl_peak_10060	21	37	-1.02227	-0.276863	lncRNA	other intron
ENSG00000289912	5	100913600	100915199	1600	SGC707_peak_18181	42	17	1.08985	-0.295725	-	intergenic
CNBD1	8	87344600	87345999	1400	SGC707_peak_27014	42	17	1.08985	-0.295725	protein_coding	other intron
PPIAP63	2	56502000	56503399	1400	SGC707_peak_4111	45	19	1.02964	-0.18519	-	intergenic
UXS1	2	106114400	106116199	1800	Ctrl_peak_3664	23	39	-0.967536	-0.187164	protein_coding	other intron
ANKRD30BL	2	132171400	132172999	1600	SGC707_peak_5295	45	19	1.02964	-0.18519	protein_coding	other intron
SCHLAP1	2	180769600	180770999	1400	SGC707_peak_6399	45	19	1.02964	-0.18519	lncRNA	other intron
EYA1	8	71288600	71289799	1200	Ctrl_peak_19314	23	39	-0.967536	-0.187164	protein_coding	other intron
RNU6-1172P	8	96459800	96461399	1600	SGC707_peak_27204	45	19	1.02964	-0.18519	-	intergenic
MRGPRX10P	11	18989800	18991599	1800	SGC707_peak_31915	45	19	1.02964	-0.18519	-	intergenic
DCDC1	11	31183600	31184999	1400	Ctrl_peak_23347	23	39	-0.967536	-0.187164	protein_coding	other intron
H3P34	11	89510800	89512199	1400	SGC707_peak_33057	45	19	1.02964	-0.18519	-	intergenic
ANKRD26P2	13	38918000	38919599	1600	Ctrl_peak_26440	23	39	-0.967536	-0.187164	-	intergenic
DIAPH2	X	97412800	97414599	1800	SGC707_peak_45937	45	19	1.02964	-0.18519	protein_coding	other intron
FAM205C	9	34886800	34891799	5000	Ctrl_peak_20969	60	85	-0.711045	0.987014	protein_coding	other exon
ENSG00000287406	1	90270200	90273399	3200	Ctrl_peak_706	37	57	-0.830948	0.383238	lncRNA	other intron
KANSL3	2	96599000	96601399	2400	Ctrl_peak_3573	37	57	-0.830948	0.383238	protein_coding	other intron
SEPHS1P7	2	114284800	114287799	3000	SGC707_peak_5007	65	31	0.85596	0.371659	-	intergenic
MTA3P1	2	157961600	157964599	3000	SGC707_peak_5935	65	31	0.85596	0.371659	processed_pseudogene	promoter-tss
LINC01098	4	177929800	177933199	3400	SGC707_peak_15728	65	31	0.85596	0.371659	lncRNA	other intron
ENSG00000286641	4	187866400	187868999	2600	Ctrl_peak_11259	37	57	-0.830948	0.383238	-	intergenic
ENSG00000257308	12	60975400	60978199	2800	SGC707_peak_34783	65	31	0.85596	0.371659	-	intergenic
LINC02426	12	81952200	81954999	2800	SGC707_peak_35362	65	31	0.85596	0.371659	lncRNA	promoter-tss
LINC00923	15	97633800	97636399	2600	Ctrl_peak_29224	37	57	-0.830948	0.383238	lncRNA	other intron
LINC01689	21	24267400	24269599	2200	SGC707_peak_43607	65	31	0.85596	0.371659	-	intergenic
VGLL3	3	86886800	86891599	4800	SGC707_peak_9125	120	65	0.673764	1.29123	protein_coding	other intron
ARL5AP5	X	76080200	76085799	5600	SGC707_peak_45294	120	65	0.673764	1.29123	-	intergenic
IL1R1	2	102074000	102077999	4000	SGC707_peak_4844	76	38	0.788349	0.610957	protein_coding	1st intron
OSTN	3	191164200	191166999	2800	Ctrl_peak_8034	44	66	-0.792904	0.601447	-	intergenic
SPOCK3	4	167178200	167181599	3400	Ctrl_peak_10888	44	66	-0.792904	0.601447	protein_coding	other intron
ENSG00000254186	5	162295600	162299399	3800	SGC707_peak_19276	76	38	0.788349	0.610957	-	intergenic
RP1	8	54666800	54670399	3600	SGC707_peak_26220	76	38	0.788349	0.610957	protein_coding	other intron
MIR646HG	20	60300000	60303399	3400	SGC707_peak_43208	76	38	0.788349	0.610957	lncRNA	other intron
Metazoa_SRP	X	46088400	46092399	4000	SGC707_peak_44929	76	38	0.788349	0.610957	-	intergenic
RPL13AP13	5	53224600	53229799	5200	Ctrl_peak_12188	57	82	-0.73311	0.928113	-	intergenic
KIF9-AS1	3	47193000	47195999	3000	Ctrl_peak_6018	35	54	-0.832981	0.307381	lncRNA	other intron
POC1B	12	89507600	89509799	2200	SGC707_peak_35577	62	29	0.883777	0.297406	protein_coding	other intron
LINC00446	13	78048600	78050999	2400	Ctrl_peak_27079	35	54	-0.832981	0.307381	lncRNA	other intron
ENSG00000261090	16	22992400	22995399	3000	Ctrl_peak_29329	35	54	-0.832981	0.307381	-	intergenic
ENSG00000233710	X	67475000	67477399	2400	Ctrl_peak_33264	35	54	-0.832981	0.307381	-	intergenic
RNU6-374P	5	25660400	25663999	3600	SGC707_peak_16521	83	42	0.771275	0.739452	-	intergenic
LINC02742	11	28972000	28974799	2800	SGC707_peak_32131	73	36	0.80811	0.548286	lncRNA	1st intron
ENSG00000279411	12	58151800	58154999	3200	Ctrl_peak_25252	42	64	-0.815494	0.550258	-	intergenic
PRKD1	14	29836400	29839799	3400	Ctrl_peak_27888	42	64	-0.815494	0.550258	protein_coding	other intron
MIR4430	2	33419400	33421599	2200	Ctrl_peak_2776	33	51	-0.835256	0.227325	miRNA	tts
DIPK2A	3	143952800	143954999	2200	SGC707_peak_10150	59	28	0.862803	0.236097	-	intergenic
EEF1A1P37	8	111251000	111253399	2400	Ctrl_peak_19978	33	51	-0.835256	0.227325	-	intergenic
FAAH2	X	57346000	57348399	2400	SGC707_peak_45075	59	28	0.862803	0.236097	protein_coding	other intron
AFF2	X	148785800	148788599	2800	Ctrl_peak_34699	33	51	-0.835256	0.227325	protein_coding	other intron
ENSG00000280201	11	89599800	89602799	3000	SGC707_peak_33060	70	34	0.829871	0.482774	-	intergenic
TUSC2P2	X	92845800	92849199	3400	Ctrl_peak_33681	40	61	-0.81652	0.482877	-	intergenic
ENSG00000214748	X	137232400	137235399	3000	Ctrl_peak_34533	40	61	-0.81652	0.482877	-	intergenic
CXCR1	2	218153000	218153999	1000	SGC707_peak_7289	30	11	1.22897	-0.779791	-	intergenic
CSMD3	8	112716400	112716999	600	SGC707_peak_27617	30	11	1.22897	-0.779791	protein_coding	other intron
AOPEP	9	94856800	94857599	800	SGC707_peak_29391	30	11	1.22897	-0.779791	protein_coding	other intron
LINC01752	20	10745400	10746199	800	SGC707_peak_42742	30	11	1.22897	-0.779791	lncRNA	promoter-tss
CASZ1	1	10744200	10747399	3200	Ctrl_peak_22	30	49	-0.914594	0.144276	protein_coding	other intron
CPS1-IT1	2	210810400	210812799	2400	SGC707_peak_7131	56	26	0.894148	0.154316	-	intergenic
ENSG00000251243	5	133667200	133669599	2400	Ctrl_peak_13371	30	49	-0.914594	0.144276	-	intergenic
ENSG00000258202	12	30452200	30454599	2400	SGC707_peak_34291	56	26	0.894148	0.154316	unprocessed_pseudogene	promoter-tss
RAD51B	14	67974400	67976399	2000	Ctrl_peak_28216	30	49	-0.914594	0.144276	protein_coding	other intron
ENSG00000285367	16	51386200	51388399	2200	Ctrl_peak_29459	30	49	-0.914594	0.144276	lncRNA	1st intron
DCAF8L1	X	28026200	28028599	2400	Ctrl_peak_32734	30	49	-0.914594	0.144276	-	intergenic
RPSAP8	X	100205400	100208199	2800	Ctrl_peak_33877	30	49	-0.914594	0.144276	-	intergenic
EVI5	1	92644000	92647599	3600	Ctrl_peak_742	53	77	-0.74719	0.834376	protein_coding	other intron
NYAP2	2	225597200	225600999	3800	SGC707_peak_7415	88	45	0.756264	0.826308	protein_coding	other intron
KCNC2	12	75187200	75191199	4000	Ctrl_peak_25605	58	83	-0.72554	0.948016	protein_coding	other intron
DCAF8L1	X	28095200	28100599	5400	Ctrl_peak_32737	75	103	-0.666527	1.27526	-	intergenic
EEF1DP6	1	4235200	4237199	2000	Ctrl_peak_5	28	46	-0.922746	0.0543251	-	intergenic
GRIK3	1	37052000	37054199	2200	Ctrl_peak_112	28	46	-0.922746	0.0543251	-	intergenic
LINC01780	1	119336000	119338599	2600	Ctrl_peak_1061	28	46	-0.922746	0.0543251	lncRNA	other intron
FOXP1	3	71354800	71356999	2200	Ctrl_peak_6274	28	46	-0.922746	0.0543251	protein_coding	other intron
MRPS22	3	139016400	139018799	2400	SGC707_peak_10075	52	24	0.902441	0.050354	protein_coding	1st intron
TNIK	3	171227800	171229799	2000	SGC707_peak_10856	52	24	0.902441	0.050354	protein_coding	other intron
POLH	6	43597000	43599399	2400	SGC707_peak_19841	52	24	0.902441	0.050354	protein_coding	other intron
SGCZ	8	14572000	14573999	2000	SGC707_peak_25630	52	24	0.902441	0.050354	protein_coding	other intron
ARMC3	10	22857400	22859399	2000	Ctrl_peak_21916	28	46	-0.922746	0.0543251	-	intergenic
HSP90AB6P	13	96909800	96911999	2200	SGC707_peak_37769	52	24	0.902441	0.050354	-	intergenic
MEF2C-AS1	5	89108600	89111599	3000	Ctrl_peak_12647	45	67	-0.782237	0.626374	lncRNA	other intron
NPM1P31	10	124851600	124854999	3400	Ctrl_peak_22942	46	67	-0.750621	0.638012	-	intergenic
ENSG00000271029	17	8301600	8305199	3600	Ctrl_peak_29755	46	67	-0.750621	0.638012	-	intergenic
DLGAP5P2	X	93096800	93100599	3800	Ctrl_peak_33685	46	67	-0.750621	0.638012	-	intergenic
GUCY1A2	11	106985400	106988399	3000	Ctrl_peak_24305	38	58	-0.817652	0.412202	protein_coding	other intron
GALK2	15	49246000	49248399	2400	SGC707_peak_39381	66	32	0.832306	0.400622	protein_coding	other intron
PDCD6IP	3	33895200	33896999	1800	SGC707_peak_8152	49	22	0.941839	-0.0430249	-	intergenic
ENSG00000287158	3	84105200	84107199	2000	Ctrl_peak_6493	26	43	-0.932088	-0.0415947	-	intergenic
LINC02484	4	34264000	34265799	1800	Ctrl_peak_8573	26	43	-0.932088	-0.0415947	lncRNA	other intron
ENSG00000254363	5	140163000	140164999	2000	Ctrl_peak_13415	26	43	-0.932088	-0.0415947	lncRNA	1st exon
ENSG00000286385	13	83064000	83065999	2000	Ctrl_peak_27214	26	43	-0.932088	-0.0415947	lncRNA	other intron
MYO16	13	109094800	109096399	1600	Ctrl_peak_27665	26	43	-0.932088	-0.0415947	protein_coding	other intron
TCAM1P	17	63859400	63860999	1600	Ctrl_peak_30098	26	43	-0.932088	-0.0415947	transcribed_unitary_pseudogene	promoter-tss
GAPDHP16	21	14765800	14768199	2400	Ctrl_peak_31826	26	43	-0.932088	-0.0415947	-	intergenic
ENSG00000228160	X	69579200	69581399	2200	SGC707_peak_45204	49	22	0.941839	-0.0430249	-	intergenic
TRPC5	X	111834000	111835599	1600	Ctrl_peak_34080	26	43	-0.932088	-0.0415947	protein_coding	other intron
ANKRD20A1	9	67865000	67865999	1000	Ctrl_peak_21042	15	29	-1.15381	-0.646374	protein_coding	other intron
ANO4	12	100848800	100857799	9000	SGC707_peak_35780	192	110	0.593291	1.98719	protein_coding	other intron
CARS1P2	8	114851400	114856399	5000	SGC707_peak_27740	115	62	0.680481	1.22882	-	intergenic
TENM1	X	124716800	124722399	5600	Ctrl_peak_34308	72	100	-0.682718	1.22722	protein_coding	other intron
MTCYBP27	14	84208000	84211799	3800	SGC707_peak_38925	92	48	0.727421	0.898674	-	intergenic
ENSG00000286283	18	52243200	52247199	4000	SGC707_peak_41867	107	57	0.697653	1.12114	-	intergenic
ENSG00000287217	1	116312000	116313799	1800	SGC707_peak_1445	46	20	0.987695	-0.142854	-	intergenic
COPS8-DT	2	237007600	237009199	1600	Ctrl_peak_5447	24	40	-0.942903	-0.144331	lncRNA	other intron
LINC02479	4	130218000	130219999	2000	SGC707_peak_14347	46	20	0.987695	-0.142854	-	intergenic
ENSG00000287877	6	165041000	165042399	1400	Ctrl_peak_16078	24	40	-0.942903	-0.144331	lncRNA	other intron
METTL15	11	28509600	28511599	2000	SGC707_peak_32114	46	20	0.987695	-0.142854	protein_coding	other intron
ENSG00000239600	11	116174000	116175799	1800	Ctrl_peak_24399	24	40	-0.942903	-0.144331	-	intergenic
ENSG00000263745	18	2113000	2115199	2200	SGC707_peak_41127	46	20	0.987695	-0.142854	lncRNA	other intron
ENSG00000286727	18	77708200	77710199	2000	Ctrl_peak_31132	24	40	-0.942903	-0.144331	-	intergenic
ABCC13	21	14239600	14241199	1600	Ctrl_peak_31812	24	40	-0.942903	-0.144331	lncRNA	1st intron
RPL37P3	21	17892600	17894399	1800	SGC707_peak_43366	46	20	0.987695	-0.142854	processed_pseudogene	promoter-tss
HDX	X	84325400	84326999	1600	Ctrl_peak_33526	24	40	-0.942903	-0.144331	protein_coding	other exon
LINC03077	X	98457400	98458999	1600	Ctrl_peak_33826	24	40	-0.942903	-0.144331	lncRNA	1st intron
PLAC1	X	134699200	134700799	1600	SGC707_peak_46829	46	20	0.987695	-0.142854	protein_coding	other intron
ENSG00000230944	3	5470400	5472599	2200	SGC707_peak_7673	63	30	0.858093	0.327875	-	intergenic
ENSG00000288002	5	8197800	8200799	3000	Ctrl_peak_11340	36	55	-0.818908	0.337893	-	intergenic
ENSG00000235707	9	75317200	75320399	3200	SGC707_peak_29163	63	30	0.858093	0.327875	-	intergenic
RNU6-70P	13	27323200	27325799	2600	Ctrl_peak_26274	36	55	-0.818908	0.337893	-	intergenic
RNU6-974P	X	82239200	82241999	2800	Ctrl_peak_33477	36	55	-0.818908	0.337893	-	intergenic
ENSG00000231557	2	198878600	198881599	3000	SGC707_peak_6925	74	37	0.788299	0.573955	-	intergenic
ENSG00000266602	18	1605000	1607999	3000	SGC707_peak_41109	74	37	0.788299	0.573955	lncRNA	other intron
SEPTIN14P17	1	227983800	227985199	1400	Ctrl_peak_2323	17	32	-1.11622	-0.502985	-	intergenic
EDAR	2	108963800	108964999	1200	Ctrl_peak_3692	17	32	-1.11622	-0.502985	protein_coding	other intron
ENSG00000227131	6	40199600	40200799	1200	SGC707_peak_19825	36	15	1.04749	-0.489626	-	intergenic
DEUP1	11	93428200	93429199	1000	SGC707_peak_33139	36	15	1.04749	-0.489626	protein_coding	other intron
ENSG00000279734	18	30817600	30818799	1200	SGC707_peak_41498	36	15	1.04749	-0.489626	-	intergenic
LRAT	4	154752200	154753599	1400	SGC707_peak_15008	43	18	1.04177	-0.250091	protein_coding	other exon
ENSG00000250453	5	28693800	28695399	1600	SGC707_peak_16670	43	18	1.04177	-0.250091	lncRNA	other intron
ENSG00000262492	17	7965400	7966799	1400	SGC707_peak_40563	43	18	1.04177	-0.250091	-	intergenic
RNU6-1006P	2	170134600	170135999	1400	Ctrl_peak_4541	20	35	-1.01229	-0.349074	-	intergenic
LINC02496	4	60712600	60713599	1000	Ctrl_peak_8988	20	35	-1.01229	-0.349074	-	intergenic
LMTK2	7	98075600	98076999	1400	Ctrl_peak_17564	20	35	-1.01229	-0.349074	-	intergenic
OVCH1	12	29427000	29428199	1200	Ctrl_peak_24948	20	35	-1.01229	-0.349074	protein_coding	other exon
PPFIA2	12	81468000	81469999	2000	Ctrl_peak_25754	20	35	-1.01229	-0.349074	protein_coding	other intron
RN7SKP6	13	56876000	56880799	4800	SGC707_peak_36628	127	69	0.669462	1.37275	-	intergenic
C8orf44-SGK3	8	66752800	66756799	4000	Ctrl_peak_19242	49	71	-0.743248	0.721974	protein_coding	other intron
ENSG00000253206	8	49539200	49547599	8400	SGC707_peak_26105	169	96	0.605521	1.80123	lncRNA	other intron
ENSG00000271955	2	59601800	59606399	4600	SGC707_peak_4211	111	60	0.676683	1.18042	lncRNA	other intron
ENSG00000287778	4	11459200	11463399	4200	SGC707_peak_11348	89	46	0.740913	0.847525	lncRNA	other intron
LINC02430	4	149110000	149112599	2600	SGC707_peak_14901	60	29	0.836575	0.267874	-	intergenic
PRIM2BP	6	60379200	60381999	2800	SGC707_peak_20186	60	29	0.836575	0.267874	transcribed_unprocessed_pseudogene	other intron
PDE10A	6	165465400	165467599	2200	Ctrl_peak_16086	34	52	-0.820311	0.259559	protein_coding	other exon
MALRD1	10	19545200	19547399	2200	Ctrl_peak_21885	34	52	-0.820311	0.259559	protein_coding	other intron
ENSG00000239920	11	5320000	5322599	2600	SGC707_peak_31750	60	29	0.836575	0.267874	protein_coding	other intron
OR4A46P	11	48500400	48502399	2000	SGC707_peak_32536	60	29	0.836575	0.267874	-	intergenic
SLC2A13	12	39956800	39959199	2400	SGC707_peak_34406	60	29	0.836575	0.267874	protein_coding	other intron
ENSG00000283384	13	108459000	108462199	3200	SGC707_peak_37943	60	29	0.836575	0.267874	-	intergenic
TERF1P4	X	83791800	83794799	3000	SGC707_peak_45497	60	29	0.836575	0.267874	-	intergenic
HDX	X	84302000	84303999	2000	Ctrl_peak_33525	34	52	-0.820311	0.259559	-	intergenic
RNU6-332P	X	94023600	94025599	2000	SGC707_peak_45805	60	29	0.836575	0.267874	-	intergenic
APOH	17	66233000	66233399	400	Ctrl_peak_30122	10	22	-1.33567	-1.06213	protein_coding	other intron
ENSG00000290523	21	10444000	10444199	200	SGC707_peak_43244	25	8	1.42102	-1.06229	lncRNA	other intron
GLIS3	9	4343000	4345799	2800	SGC707_peak_28218	71	35	0.808616	0.509618	protein_coding	other intron
ENSG00000287460	13	54691400	54695399	4000	Ctrl_peak_26644	41	62	-0.804428	0.509923	-	intergenic
ENSG00000287924	4	130974000	130981199	7200	SGC707_peak_14386	154	87	0.613378	1.66644	-	intergenic
RNU7-82P	3	163719000	163721399	2400	SGC707_peak_10616	78	40	0.751978	0.65973	-	intergenic
UBA6-DT	4	67817600	67820599	3000	Ctrl_peak_9169	47	68	-0.741021	0.662316	lncRNA	other intron
RNA5SP271	8	72371600	72374999	3400	Ctrl_peak_19334	47	68	-0.741021	0.662316	-	intergenic
ELMOD1	11	107630200	107633599	3400	Ctrl_peak_24320	47	68	-0.741021	0.662316	protein_coding	other intron
FANCD2	3	10060600	10062599	2000	Ctrl_peak_5622	31	50	-0.896574	0.178412	protein_coding	other intron
ENSG00000272279	6	1538000	1540399	2400	Ctrl_peak_13859	31	50	-0.896574	0.178412	-	intergenic
SLC35F1	6	117961000	117963599	2600	Ctrl_peak_15411	31	50	-0.896574	0.178412	protein_coding	1st intron
ENSG00000225537	7	45530400	45532599	2200	SGC707_peak_23514	57	27	0.865412	0.187915	lncRNA	other intron
RPS3AP5	10	84689200	84691199	2000	Ctrl_peak_22551	31	50	-0.896574	0.178412	-	intergenic
KCNC2	12	75142400	75144399	2000	Ctrl_peak_25601	32	50	-0.850964	0.194351	protein_coding	other intron
Metazoa_SRP	14	82336800	82338999	2200	Ctrl_peak_28365	31	50	-0.896574	0.178412	-	intergenic
FADS6	17	74887400	74889399	2000	Ctrl_peak_30187	32	50	-0.850964	0.194351	protein_coding	other intron
LINC01254	18	10414400	10417399	3000	Ctrl_peak_30336	31	50	-0.896574	0.178412	lncRNA	promoter-tss
EXOGP1	18	21179800	21181999	2200	Ctrl_peak_30383	32	50	-0.850964	0.194351	processed_pseudogene	tts
ENSG00000283380	X	20637400	20639599	2200	Ctrl_peak_32568	31	50	-0.896574	0.178412	-	intergenic
AHCYP4	2	138908000	138910599	2600	Ctrl_peak_4007	39	59	-0.804921	0.440593	-	intergenic
ALCAM	3	105179600	105181999	2400	SGC707_peak_9568	67	33	0.809721	0.42902	-	intergenic
ENSG00000280059	4	130754600	130757999	3400	Ctrl_peak_10220	39	59	-0.804921	0.440593	-	intergenic
LINC01202	5	161926800	161929799	3000	SGC707_peak_19266	67	33	0.809721	0.42902	lncRNA	other intron
NTM	11	131386000	131388999	3000	Ctrl_peak_24543	39	59	-0.804921	0.440593	protein_coding	1st intron
IWS1	2	127450600	127452599	2000	SGC707_peak_5247	53	25	0.871236	0.0864258	protein_coding	other intron
LRAT	4	154683600	154686199	2600	SGC707_peak_15005	53	25	0.871236	0.0864258	protein_coding	other intron
PACRG	6	163104200	163105799	1600	SGC707_peak_22558	53	25	0.871236	0.0864258	protein_coding	other intron
ENSG00000287124	10	23519200	23521199	2000	SGC707_peak_30232	53	25	0.871236	0.0864258	lncRNA	1st intron
ENSG00000287014	12	60246600	60248799	2200	SGC707_peak_34751	53	25	0.871236	0.0864258	lncRNA	other intron
DDHD1	14	53079400	53081799	2400	SGC707_peak_38413	53	25	0.871236	0.0864258	protein_coding	other intron
ENSG00000259873	16	82313200	82315599	2400	SGC707_peak_40532	53	25	0.871236	0.0864258	-	intergenic
ENSG00000286218	2	106909400	106912799	3400	Ctrl_peak_3672	44	65	-0.770917	0.588137	-	intergenic
ENSG00000275733	5	2229200	2232799	3600	SGC707_peak_15967	75	38	0.769274	0.599178	-	intergenic
ENSG00000227475	10	36136200	36139199	3000	Ctrl_peak_22062	44	65	-0.770917	0.588137	-	intergenic
ENSG00000266602	18	1659200	1662599	3400	SGC707_peak_41112	75	38	0.769274	0.599178	lncRNA	other intron
ITIH6	X	54739600	54742999	3400	SGC707_peak_45029	75	38	0.769274	0.599178	-	intergenic
USP12PX	X	90152800	90156799	4000	Ctrl_peak_33644	44	65	-0.770917	0.588137	-	intergenic
RNA5SP517	X	146246800	146250399	3600	SGC707_peak_47031	75	38	0.769274	0.599178	-	intergenic
CPNE4	3	132145200	132148399	3200	SGC707_peak_9995	82	42	0.753816	0.728691	protein_coding	other intron
ENSG00000248750	4	92882800	92885799	3000	Ctrl_peak_9595	50	72	-0.734325	0.744912	processed_pseudogene	promoter-tss
LINC02755	11	29854600	29858199	3600	SGC707_peak_32162	82	42	0.753816	0.728691	lncRNA	other intron
ENSG00000287147	2	139124400	139128799	4400	SGC707_peak_5435	97	52	0.688454	0.986851	-	intergenic
ENSG00000271945	6	77145000	77147599	2600	SGC707_peak_20689	64	31	0.833639	0.357719	-	intergenic
RBFOX1	16	6115000	6117599	2600	Ctrl_peak_29257	37	56	-0.805466	0.367771	protein_coding	1st intron
PKN2-AS1	1	88151000	88152799	1800	Ctrl_peak_666	27	44	-0.910993	-0.00282403	lncRNA	other intron
MAB21L3	1	116102000	116103799	1800	Ctrl_peak_1017	27	44	-0.910993	-0.00282403	-	intergenic
DOCK3	3	50817000	50819199	2200	Ctrl_peak_6029	27	44	-0.910993	-0.00282403	protein_coding	other intron
FGF12	3	192334000	192335999	2000	SGC707_peak_11261	50	23	0.907105	-0.00458574	protein_coding	other intron
ENSG00000286377	5	15411200	15412599	1400	Ctrl_peak_11453	27	44	-0.910993	-0.00282403	-	intergenic
TMEM161B	5	88166600	88168799	2200	SGC707_peak_17815	50	23	0.907105	-0.00458574	-	intergenic
CD109	6	73706000	73707599	1600	SGC707_peak_20572	50	23	0.907105	-0.00458574	protein_coding	other intron
ENSG00000289372	6	117666400	117667999	1600	Ctrl_peak_15405	27	44	-0.910993	-0.00282403	lncRNA	other intron
ENSG00000286452	6	141317800	141319999	2200	Ctrl_peak_15799	27	44	-0.910993	-0.00282403	-	intergenic
DLC1	8	13476000	13477599	1600	Ctrl_peak_18562	27	44	-0.910993	-0.00282403	protein_coding	other intron
ANKS1B	12	99212000	99214199	2200	SGC707_peak_35740	50	23	0.907105	-0.00458574	protein_coding	other intron
LINC00379	13	91124400	91126199	1800	SGC707_peak_37657	50	23	0.907105	-0.00458574	-	intergenic
ALDH1A2	15	57843400	57845199	1800	Ctrl_peak_28921	27	44	-0.910993	-0.00282403	-	intergenic
ENSG00000259564	15	61804800	61806599	1800	SGC707_peak_39597	50	23	0.907105	-0.00458574	-	intergenic
ADAMTS18	16	77415600	77418199	2600	Ctrl_peak_29678	27	44	-0.910993	-0.00282403	protein_coding	other intron
ZC3H12B	X	65462200	65464399	2200	Ctrl_peak_33227	27	44	-0.910993	-0.00282403	protein_coding	other intron
TRIM48	11	55099200	55104999	5800	Ctrl_peak_23628	75	102	-0.652468	1.26689	-	intergenic
ENSG00000283380	X	21302400	21304999	2600	SGC707_peak_44288	72	36	0.788247	0.535976	lncRNA	other intron
RPL23AP28	2	222028800	222030999	2200	Ctrl_peak_5278	25	41	-0.919852	-0.102737	-	intergenic
ENSG00000247193	4	36252600	36254799	2200	Ctrl_peak_8625	25	41	-0.919852	-0.102737	lncRNA	other intron
TSPAN5	4	98510400	98511999	1600	SGC707_peak_13534	47	21	0.94864	-0.101715	protein_coding	other intron
MRPS33P3	4	115166600	115168599	2000	SGC707_peak_13957	47	21	0.94864	-0.101715	-	intergenic
LINC00616	4	138048200	138049799	1600	SGC707_peak_14677	47	21	0.94864	-0.101715	lncRNA	promoter-tss
ENSG00000250993	4	179258200	179260199	2000	SGC707_peak_15796	47	21	0.94864	-0.101715	-	intergenic
ENSG00000226798	9	81065000	81066599	1600	SGC707_peak_29257	47	21	0.94864	-0.101715	-	intergenic
LINC00301	11	60619200	60620999	1800	Ctrl_peak_23723	25	41	-0.919852	-0.102737	transcribed_unitary_pseudogene	1st intron
BAK1P2	11	130590800	130592399	1600	SGC707_peak_33778	47	21	0.94864	-0.101715	-	intergenic
ENSG00000257435	12	33101000	33102799	1800	Ctrl_peak_24978	25	41	-0.919852	-0.102737	-	intergenic
LINC00430	13	86824200	86825999	1800	SGC707_peak_37494	47	21	0.94864	-0.101715	-	intergenic
LINC02306	14	25685200	25686999	1800	Ctrl_peak_27766	25	41	-0.919852	-0.102737	lncRNA	other intron
TMOD3	15	51897800	51899199	1400	SGC707_peak_39422	47	21	0.94864	-0.101715	protein_coding	other intron
MDM4P1	X	17938000	17939999	2000	Ctrl_peak_32531	25	41	-0.919852	-0.102737	-	intergenic
ENSG00000240521	3	148938800	148941399	2600	SGC707_peak_10342	61	29	0.860369	0.282717	lncRNA	other intron
ENSG00000248939	4	43132600	43135199	2600	Ctrl_peak_8711	35	53	-0.806073	0.291087	lncRNA	promoter-tss
MARCHF1	4	163900800	163902999	2200	Ctrl_peak_10817	35	53	-0.806073	0.291087	protein_coding	other intron
LINC01933	5	152240000	152242999	3000	Ctrl_peak_13523	35	53	-0.806073	0.291087	lncRNA	other intron
ENSG00000257735	12	48372600	48374799	2200	Ctrl_peak_25168	35	53	-0.806073	0.291087	lncRNA	other intron
EPB41L3	18	5621000	5623399	2400	Ctrl_peak_30299	35	53	-0.806073	0.291087	protein_coding	other intron
MIR6134	X	28301400	28304399	3000	SGC707_peak_44482	61	29	0.860369	0.282717	-	intergenic
CHIC1	X	73624200	73626799	2600	Ctrl_peak_33318	35	53	-0.806073	0.291087	protein_coding	other intron
EPHA5	4	65478800	65482199	3400	SGC707_peak_12658	79	41	0.734803	0.683516	protein_coding	other intron
NKAIN2	6	123944000	123947199	3200	Ctrl_peak_15516	48	69	-0.731759	0.686216	protein_coding	1st intron
CSMD1	8	3749000	3752599	3600	Ctrl_peak_18507	48	69	-0.731759	0.686216	protein_coding	other intron
PFN5P	X	64410400	64414199	3800	Ctrl_peak_33215	48	69	-0.731759	0.686216	-	intergenic
ENSG00000258231	12	58650000	58653999	4000	Ctrl_peak_25270	58	82	-0.708077	0.937532	lncRNA	1st intron
ENSG00000286209	12	125847400	125851999	4600	Ctrl_peak_26165	58	82	-0.708077	0.937532	-	intergenic
WFDC2	20	45462400	45466799	4400	Ctrl_peak_31673	58	82	-0.708077	0.937532	-	intergenic
RNU6-1059P	4	95997400	95998399	1000	SGC707_peak_13456	31	12	1.15179	-0.716428	-	intergenic
GTF2I	7	74645200	74645999	800	Ctrl_peak_17302	14	27	-1.14976	-0.74026	-	intergenic
CARD18	11	105300600	105301399	800	SGC707_peak_33456	31	12	1.15179	-0.716428	protein_coding	other intron
SYNJ1	21	32635200	32635799	600	Ctrl_peak_32133	14	27	-1.14976	-0.74026	protein_coding	other intron
DMD	X	32840400	32841199	800	Ctrl_peak_32845	14	27	-1.14976	-0.74026	protein_coding	other intron
ENSG00000286784	4	32683200	32684599	1400	Ctrl_peak_8528	23	38	-0.930174	-0.210066	lncRNA	other intron
AFF1	4	87061000	87062599	1600	SGC707_peak_13251	44	19	0.997319	-0.205843	protein_coding	other intron
LINC02428	4	103477000	103478599	1600	Ctrl_peak_9758	23	38	-0.930174	-0.210066	-	intergenic
SLC10A7	4	146266800	146268399	1600	Ctrl_peak_10521	23	38	-0.930174	-0.210066	protein_coding	other intron
ENSG00000290550	5	86251400	86252999	1600	SGC707_peak_17750	44	19	0.997319	-0.205843	-	intergenic
ANKRD42	11	83245400	83246799	1400	Ctrl_peak_23887	23	38	-0.930174	-0.210066	protein_coding	promoter-tss
ENSG00000257609	12	81806000	81807399	1400	SGC707_peak_35352	44	19	0.997319	-0.205843	-	intergenic
SLITRK5	13	87725800	87727399	1600	Ctrl_peak_27356	23	38	-0.930174	-0.210066	-	intergenic
RDXP3	X	27528200	27530199	2000	SGC707_peak_44455	44	19	0.997319	-0.205843	-	intergenic
CSMD3	8	113213200	113217199	4000	Ctrl_peak_20038	67	92	-0.666204	1.11574	protein_coding	other intron
WDPCP	2	63267600	63270399	2800	SGC707_peak_4256	69	34	0.809153	0.469883	protein_coding	other intron
LINC00692	3	25933200	25936399	3200	SGC707_peak_8021	68	34	0.788132	0.456874	-	intergenic
ENSG00000291293	3	106536800	106539799	3000	Ctrl_peak_6876	40	60	-0.792719	0.468435	lncRNA	other intron
LINC02498	4	11024400	11027999	3600	SGC707_peak_11344	69	34	0.809153	0.469883	-	intergenic
UBA6-DT	4	68024000	68027399	3400	SGC707_peak_12768	69	34	0.809153	0.469883	lncRNA	other intron
RPL23AP59	10	106383400	106385999	2600	Ctrl_peak_22768	40	60	-0.792719	0.468435	-	intergenic
KRTAP20-3	21	30670600	30673599	3000	SGC707_peak_43741	68	34	0.788132	0.456874	-	intergenic
MICOS10	1	19543200	19544399	1200	Ctrl_peak_42	21	36	-0.982863	-0.301228	protein_coding	1st intron
GTF2E1	3	120771600	120772799	1200	SGC707_peak_9865	41	17	1.0552	-0.318057	protein_coding	other intron
LINC01020	5	5068800	5070199	1400	SGC707_peak_15998	41	17	1.0552	-0.318057	lncRNA	other exon
RAI14-DT	5	34540000	34541599	1600	Ctrl_peak_11893	21	36	-0.982863	-0.301228	-	intergenic
CDKAL1	6	20944600	20945999	1400	SGC707_peak_19704	41	17	1.0552	-0.318057	protein_coding	other intron
ENSG00000285733	6	169592000	169593199	1200	SGC707_peak_22626	41	17	1.0552	-0.318057	protein_coding	other intron
CALN1	7	72389000	72390199	1200	Ctrl_peak_17297	21	36	-0.982863	-0.301228	protein_coding	other intron
RP1	8	54636400	54637999	1600	Ctrl_peak_19051	21	36	-0.982863	-0.301228	protein_coding	other intron
LUZP2	11	25018000	25019399	1400	Ctrl_peak_23224	21	36	-0.982863	-0.301228	protein_coding	other intron
ENSG00000255595	12	126189200	126190599	1400	Ctrl_peak_26169	21	36	-0.982863	-0.301228	lncRNA	promoter-tss
ADCK1	14	77911200	77912799	1600	Ctrl_peak_28298	21	36	-0.982863	-0.301228	protein_coding	other intron
GPATCH8	17	44416400	44417599	1200	Ctrl_peak_29923	21	36	-0.982863	-0.301228	protein_coding	other intron
BCL2	18	63019200	63020599	1400	Ctrl_peak_30910	21	36	-0.982863	-0.301228	-	intergenic
LINC00320	21	20742600	20743999	1400	Ctrl_peak_31961	21	36	-0.982863	-0.301228	lncRNA	other exon
ENSG00000224819	2	220813200	220815599	2400	SGC707_peak_7324	58	28	0.838197	0.220757	lncRNA	other intron
ARMC9	2	231326000	231329199	3200	SGC707_peak_7509	58	28	0.838197	0.220757	protein_coding	other intron
CYP51A1P1	3	82973000	82975599	2600	SGC707_peak_8947	58	28	0.838197	0.220757	-	intergenic
CLIC5	6	45897400	45899999	2600	SGC707_peak_19866	58	28	0.838197	0.220757	protein_coding	other exon
RPS3AP23	6	141634600	141636799	2200	SGC707_peak_22245	58	28	0.838197	0.220757	transcribed_processed_pseudogene	promoter-tss
LINC01592	8	69083000	69087799	4800	SGC707_peak_26537	99	53	0.690438	1.01473	lncRNA	other intron
FMNL2	2	152552600	152553399	800	SGC707_peak_5737	34	14	1.06409	-0.570271	protein_coding	other intron
RNU6-217P	3	77860800	77861599	800	SGC707_peak_8779	34	14	1.06409	-0.570271	-	intergenic
ENSG00000286371	4	147177200	147177999	800	SGC707_peak_14869	34	14	1.06409	-0.570271	-	intergenic
ENSG00000218806	6	24754600	24755799	1200	SGC707_peak_19750	34	14	1.06409	-0.570271	-	intergenic
LINGO2	9	28501200	28502199	1000	SGC707_peak_28799	34	14	1.06409	-0.570271	protein_coding	other intron
LINC02426	12	81923800	81924999	1200	SGC707_peak_35359	34	14	1.06409	-0.570271	-	intergenic
ASXL3-DT	18	33499200	33500199	1000	Ctrl_peak_30558	16	30	-1.11021	-0.587768	-	intergenic
OFCC1	6	9988000	9993399	5400	Ctrl_peak_13935	76	103	-0.647452	1.28264	transcribed_unitary_pseudogene	other intron
ENSG00000233359	1	102386600	102387799	1200	Ctrl_peak_851	19	33	-1.00118	-0.42506	lncRNA	other intron
ENSG00000223727	3	3653200	3654399	1200	Ctrl_peak_5521	19	33	-1.00118	-0.42506	-	intergenic
ROBO1	3	78687000	78688199	1200	SGC707_peak_8803	37	16	0.994457	-0.437546	protein_coding	other intron
LSAMP	3	116808400	116809599	1200	SGC707_peak_9800	37	16	0.994457	-0.437546	protein_coding	other intron
ENSG00000145075	3	180749800	180750999	1200	SGC707_peak_11072	37	16	0.994457	-0.437546	lncRNA	other intron
INPP4B	4	142674800	142676199	1400	SGC707_peak_14760	37	16	0.994457	-0.437546	protein_coding	other intron
EDIL3	5	83982000	83983199	1200	SGC707_peak_17651	37	16	0.994457	-0.437546	protein_coding	other intron
HSDL2	9	112410200	112411599	1400	SGC707_peak_29706	37	16	0.994457	-0.437546	protein_coding	other intron
PDCD5	19	32557000	32557999	1000	SGC707_peak_42501	37	16	0.994457	-0.437546	-	intergenic
NCAM2	21	21120000	21121399	1400	SGC707_peak_43527	37	16	0.994457	-0.437546	protein_coding	1st intron
ENSG00000236513	X	4527400	4528599	1200	SGC707_peak_43982	37	16	0.994457	-0.437546	-	intergenic
BMP6	6	7825200	7828999	3800	Ctrl_peak_13892	46	66	-0.728964	0.625035	protein_coding	1st intron
LINC02663	10	9759600	9763399	3800	Ctrl_peak_21776	46	66	-0.728964	0.625035	lncRNA	other intron
ENSG00000224560	4	45379000	45382399	3400	Ctrl_peak_8784	56	79	-0.70489	0.886295	-	intergenic
ENSG00000287134	8	13184000	13188199	4200	Ctrl_peak_18560	56	79	-0.70489	0.886295	lncRNA	1st intron
WWC2	4	183225800	183229199	3400	Ctrl_peak_11219	51	73	-0.7257	0.767491	protein_coding	other intron
DOCK3	3	50956600	50962799	6200	SGC707_peak_8337	146	82	0.62176	1.58771	protein_coding	other intron
ENSG00000286679	2	155535400	155538199	2800	Ctrl_peak_4289	38	57	-0.792611	0.397041	lncRNA	1st intron
MAP3K7	6	90789400	90791799	2400	Ctrl_peak_14899	38	57	-0.792611	0.397041	-	intergenic
ENSG00000233727	9	107867200	107870599	3400	Ctrl_peak_21505	38	57	-0.792611	0.397041	-	intergenic
LINC02109	5	29027800	29029999	2200	SGC707_peak_16686	55	26	0.868215	0.138065	lncRNA	1st intron
ENSG00000287176	5	30602800	30604999	2200	Ctrl_peak_11830	30	48	-0.884918	0.126043	lncRNA	other intron
ENSG00000229738	5	132978600	132981199	2600	Ctrl_peak_13367	30	48	-0.884918	0.126043	-	intergenic
TINAG-AS1	6	54417400	54419799	2400	Ctrl_peak_14328	30	48	-0.884918	0.126043	-	intergenic
ENSG00000253363	8	36397400	36399799	2400	Ctrl_peak_18889	30	48	-0.884918	0.126043	lncRNA	other intron
ENSG00000287301	8	57413800	57415799	2000	Ctrl_peak_19105	30	48	-0.884918	0.126043	-	intergenic
ENSG00000270372	9	10903800	10905599	1800	Ctrl_peak_20573	30	48	-0.884918	0.126043	-	intergenic
LINC02749	11	4169000	4171399	2400	Ctrl_peak_23007	30	48	-0.884918	0.126043	-	intergenic
MIR4500HG	13	87491600	87493399	1800	Ctrl_peak_27346	30	48	-0.884918	0.126043	lncRNA	other intron
ENSG00000231875	X	81385000	81387599	2600	SGC707_peak_45417	55	26	0.868215	0.138065	-	intergenic
GZMB	14	24666800	24670799	4000	Ctrl_peak_27741	60	83	-0.676741	0.966531	-	intergenic
ABCB7	X	74970800	74975599	4800	Ctrl_peak_33335	60	83	-0.676741	0.966531	-	intergenic
ADAMTSL1	9	18020600	18024399	3800	SGC707_peak_28552	73	37	0.768706	0.561864	protein_coding	1st intron
SDCBPP3	X	40897800	40900799	3000	SGC707_peak_44837	73	37	0.768706	0.561864	-	intergenic
DGKK	X	50481600	50485599	4000	Ctrl_peak_33113	43	64	-0.781654	0.562536	-	intergenic
UNC13C	15	54384200	54388399	4200	Ctrl_peak_28868	54	77	-0.720291	0.844434	protein_coding	other intron
GAB3	X	154691800	154695599	3800	Ctrl_peak_34729	49	70	-0.722817	0.709725	protein_coding	other intron
LINC01440	20	55397200	55402199	5000	Ctrl_peak_31730	77	104	-0.64255	1.29822	-	intergenic
UBE2V1P7	X	78583400	78590999	7600	Ctrl_peak_33387	118	152	-0.574545	1.86406	-	intergenic
DENND2D	1	111205400	111207599	2200	Ctrl_peak_965	28	45	-0.891117	0.0349281	protein_coding	promoter-tss
KCNN3	1	154874000	154875999	2000	SGC707_peak_1740	51	24	0.8745	0.0328641	-	intergenic
EFHB	3	19832000	19833999	2000	SGC707_peak_7884	51	24	0.8745	0.0328641	-	intergenic
KRT8P18	3	35078200	35080399	2200	SGC707_peak_8185	51	24	0.8745	0.0328641	-	intergenic
ENSG00000250865	4	135768400	135770199	1800	Ctrl_peak_10356	28	45	-0.891117	0.0349281	-	intergenic
RN7SKP207	5	29937000	29938799	1800	Ctrl_peak_11809	28	45	-0.891117	0.0349281	-	intergenic
ENSG00000287390	5	130879800	130881999	2200	SGC707_peak_18872	51	24	0.8745	0.0328641	lncRNA	other intron
UTRN	6	144437000	144438999	2000	Ctrl_peak_15863	28	45	-0.891117	0.0349281	protein_coding	other intron
ENSG00000254007	8	5649400	5651799	2400	Ctrl_peak_18540	28	45	-0.891117	0.0349281	-	intergenic
CACNA1B	9	138026600	138028599	2000	SGC707_peak_29889	51	24	0.8745	0.0328641	protein_coding	other intron
ENSG00000233832	10	39365600	39367799	2200	Ctrl_peak_22085	28	45	-0.891117	0.0349281	-	intergenic
SLFN13	17	35441800	35444199	2400	SGC707_peak_40727	51	24	0.8745	0.0328641	protein_coding	promoter-tss
ENSG00000263622	18	65920000	65922199	2200	SGC707_peak_42135	51	24	0.8745	0.0328641	lncRNA	promoter-tss
ZNF525	19	53367000	53368799	1800	Ctrl_peak_31277	28	45	-0.891117	0.0349281	protein_coding	1st intron
LINC02573	21	20297800	20299999	2200	SGC707_peak_43490	51	24	0.8745	0.0328641	-	intergenic
KRTAP6-3	21	30593200	30595399	2200	SGC707_peak_43737	51	24	0.8745	0.0328641	protein_coding	tts
ARHGAP6	X	11354600	11357199	2600	Ctrl_peak_32413	28	45	-0.891117	0.0349281	protein_coding	other intron
LAMA2	6	128852200	128856799	4600	SGC707_peak_21980	100	54	0.678009	1.03338	-	intergenic
CYP4A22-AS1	1	47167400	47170599	3200	Ctrl_peak_173	36	54	-0.792492	0.321938	lncRNA	other intron
ENSG00000230863	1	75674200	75676799	2600	SGC707_peak_634	62	30	0.835059	0.313497	transcribed_processed_pseudogene	other intron
ENSG00000250723	4	33891600	33893599	2000	SGC707_peak_11908	62	30	0.835059	0.313497	lncRNA	other intron
RNU6-931P	4	45664400	45667199	2800	SGC707_peak_12211	62	30	0.835059	0.313497	-	intergenic
CCDC170	6	151541200	151543799	2600	SGC707_peak_22418	62	30	0.835059	0.313497	protein_coding	other intron
ENSG00000253198	8	43691000	43694399	3400	Ctrl_peak_18938	36	54	-0.792492	0.321938	-	intergenic
PTPRD	9	9245200	9247799	2600	SGC707_peak_28296	62	30	0.835059	0.313497	protein_coding	other intron
DLG2	11	83450000	83452799	2800	Ctrl_peak_23891	36	54	-0.792492	0.321938	-	intergenic
ENSG00000288098	X	142725600	142727999	2400	Ctrl_peak_34618	36	54	-0.792492	0.321938	lncRNA	other intron
UST	6	148981000	148983799	2800	Ctrl_peak_15930	41	61	-0.781013	0.495748	protein_coding	other intron
LINC01592	8	68937600	68940599	3000	SGC707_peak_26532	70	35	0.788191	0.496968	lncRNA	other intron
ENSG00000286617	17	12308600	12311999	3400	Ctrl_peak_29777	41	61	-0.781013	0.495748	-	intergenic
CT55	X	135163000	135166199	3200	SGC707_peak_46832	70	35	0.788191	0.496968	protein_coding	other intron
ENSG00000226681	2	181436200	181439599	3400	SGC707_peak_6418	85	44	0.738638	0.784146	-	intergenic
ENSG00000248138	4	16403400	16407999	4600	Ctrl_peak_8223	52	74	-0.717356	0.789721	lncRNA	1st intron
ENSG00000249380	5	34415000	34418799	3800	SGC707_peak_16825	85	44	0.738638	0.784146	-	intergenic
ENSG00000251574	5	104762400	104765199	2800	SGC707_peak_18294	85	44	0.738638	0.784146	lncRNA	other intron
IRS4-AS1	X	108757400	108761599	4200	Ctrl_peak_34012	52	74	-0.717356	0.789721	-	intergenic
LINC02057	5	61221600	61224799	3200	SGC707_peak_17279	77	40	0.733394	0.648347	lncRNA	other intron
LINC01950	5	106991000	106993999	3000	SGC707_peak_18362	77	40	0.733394	0.648347	lncRNA	other intron
LINC01416	18	55884200	55886599	2400	Ctrl_peak_30827	47	67	-0.719684	0.649555	lncRNA	other intron
ARL2BPP6	5	175310200	175315999	5800	Ctrl_peak_13827	66	91	-0.672108	1.09804	-	intergenic
ENSG00000249877	4	189250000	189251999	2000	SGC707_peak_15959	48	22	0.912174	-0.0617067	-	intergenic
NEFL	8	24935600	24937199	1600	Ctrl_peak_18764	26	42	-0.898233	-0.0623139	-	intergenic
CYB5AP5	14	26167000	26168999	2000	SGC707_peak_38101	48	22	0.912174	-0.0617067	-	intergenic
GALR1	18	77268800	77270999	2200	Ctrl_peak_31125	26	42	-0.898233	-0.0623139	protein_coding	other exon
SRPX	X	38216000	38218199	2200	Ctrl_peak_32994	26	42	-0.898233	-0.0623139	protein_coding	other intron
SPANXA2-OT1	X	141377800	141379799	2000	SGC707_peak_46931	48	22	0.912174	-0.0617067	lncRNA	other intron
ENSG00000232001	2	106526600	106529599	3000	SGC707_peak_4931	59	29	0.812382	0.252872	lncRNA	1st intron
HMGN2P24	3	40682400	40684199	1800	SGC707_peak_8262	59	29	0.812382	0.252872	-	intergenic
ENSG00000233919	3	41171600	41173999	2400	SGC707_peak_8270	59	29	0.812382	0.252872	-	intergenic
ENSG00000289509	3	98279200	98281399	2200	Ctrl_peak_6748	34	51	-0.792359	0.242722	lncRNA	other intron
ENSG00000287544	4	177151200	177152599	1400	Ctrl_peak_11100	34	51	-0.792359	0.242722	lncRNA	other intron
ENSG00000287598	6	60814200	60816999	2800	SGC707_peak_20198	59	29	0.812382	0.252872	lncRNA	other intron
ENSG00000286995	7	49627800	49629799	2000	SGC707_peak_23648	59	29	0.812382	0.252872	-	intergenic
NHS	X	17543600	17546399	2800	Ctrl_peak_32527	34	51	-0.792359	0.242722	protein_coding	1st intron
DCAF12L2	X	126302200	126304599	2400	Ctrl_peak_34357	34	51	-0.792359	0.242722	-	intergenic
ENSG00000239572	3	87642000	87647399	5400	SGC707_peak_9158	120	67	0.630119	1.30756	lncRNA	other intron
ENSG00000278928	16	55714600	55715199	600	SGC707_peak_40235	26	9	1.30967	-0.985653	-	intergenic
THORLNC	2	118331200	118332999	1800	SGC707_peak_5105	45	20	0.95608	-0.162901	-	intergenic
ENSG00000288004	3	83115600	83117199	1600	Ctrl_peak_6465	24	39	-0.906484	-0.166566	-	intergenic
LAMA2	6	129009600	129011199	1600	SGC707_peak_21989	45	20	0.95608	-0.162901	protein_coding	1st intron
RIPK2-DT	8	89600800	89602599	1800	SGC707_peak_27084	45	20	0.95608	-0.162901	lncRNA	other intron
ENSG00000285817	8	137512400	137513799	1400	Ctrl_peak_20382	24	39	-0.906484	-0.166566	-	intergenic
SH2D4B	10	80555000	80556599	1600	Ctrl_peak_22512	24	39	-0.906484	-0.166566	protein_coding	1st intron
ENSG00000254444	11	6139400	6141399	2000	SGC707_peak_31767	45	20	0.95608	-0.162901	lncRNA	other intron
ENSG00000256226	12	27108000	27109799	1800	SGC707_peak_34250	45	20	0.95608	-0.162901	lncRNA	other intron
ENSG00000258679	12	56846400	56848599	2200	SGC707_peak_34660	45	20	0.95608	-0.162901	transcribed_processed_pseudogene	1st intron
ENSG00000258081	14	26942800	26944199	1400	SGC707_peak_38132	45	20	0.95608	-0.162901	lncRNA	1st intron
ENSG00000271358	14	95979600	95981199	1600	SGC707_peak_39079	45	20	0.95608	-0.162901	-	intergenic
LINC02136	16	71417000	71418799	1800	Ctrl_peak_29633	24	39	-0.906484	-0.166566	lncRNA	other intron
ZFHX3	16	73383000	73384599	1600	Ctrl_peak_29643	24	39	-0.906484	-0.166566	protein_coding	other intron
ALOX12P2	17	6889800	6891799	2000	SGC707_peak_40561	45	20	0.95608	-0.162901	lncRNA	other intron
TOMM22P6	3	162293600	162295799	2200	Ctrl_peak_7606	39	58	-0.780307	0.425727	-	intergenic
LINC00603	5	39970200	39972599	2400	SGC707_peak_16931	66	33	0.78807	0.41563	lncRNA	other intron
RGS6	14	72345200	72348199	3000	Ctrl_peak_28265	39	58	-0.780307	0.425727	protein_coding	other intron
LINC01550	14	97972600	97975999	3400	SGC707_peak_39098	66	33	0.78807	0.41563	lncRNA	other intron
LINC01876	2	156086400	156089999	3600	Ctrl_peak_4313	50	71	-0.71418	0.732856	lncRNA	other intron
ENSG00000234156	9	122622800	122625999	3200	Ctrl_peak_21629	50	71	-0.71418	0.732856	lncRNA	other intron
ENSG00000288692	4	110878800	110882599	3800	SGC707_peak_13824	74	38	0.749944	0.587299	lncRNA	1st intron
CFTRP3	20	30195200	30197599	2400	SGC707_peak_43000	74	38	0.749944	0.587299	-	intergenic
ENSG00000227303	X	143483000	143485999	3000	SGC707_peak_46980	74	38	0.749944	0.587299	lncRNA	other intron
DOCK3	3	50945600	50947799	2200	Ctrl_peak_6035	32	49	-0.821886	0.176739	protein_coding	other intron
DIPK2A	3	144114400	144116999	2600	Ctrl_peak_7319	31	49	-0.867496	0.160602	-	intergenic
GABRB2	5	161448000	161450799	2800	Ctrl_peak_13654	32	49	-0.821886	0.176739	protein_coding	other intron
RPL7AP40	7	97241200	97242799	1600	Ctrl_peak_17531	32	49	-0.821886	0.176739	-	intergenic
LINC01151	8	122664800	122666999	2200	Ctrl_peak_20216	31	49	-0.867496	0.160602	lncRNA	other intron
ENSG00000279295	11	79800800	79803199	2400	Ctrl_peak_23812	32	49	-0.821886	0.176739	-	intergenic
ENSG00000286345	11	106211000	106213599	2600	Ctrl_peak_24290	31	49	-0.867496	0.160602	-	intergenic
GABRG3	15	27298200	27300599	2400	Ctrl_peak_28589	32	49	-0.821886	0.176739	protein_coding	1st intron
LINC00923	15	97677600	97679999	2400	Ctrl_peak_29226	32	49	-0.821886	0.176739	lncRNA	other intron
RUNX1	21	35003200	35005399	2200	Ctrl_peak_32146	32	49	-0.821886	0.176739	protein_coding	other intron
ENSG00000226530	X	51434200	51436399	2200	Ctrl_peak_33126	31	49	-0.867496	0.160602	lncRNA	1st intron
MTCO1P6	3	89615800	89617399	1600	SGC707_peak_9232	42	18	1.00793	-0.271716	-	intergenic
CCDC50	3	191400600	191402199	1600	Ctrl_peak_8037	22	37	-0.955568	-0.254924	-	intergenic
FGF10	5	44278800	44280399	1600	SGC707_peak_17037	42	18	1.00793	-0.271716	-	intergenic
ENSG00000249600	5	121668600	121669799	1200	Ctrl_peak_13189	22	37	-0.955568	-0.254924	-	intergenic
DHFRP5	6	62452600	62453999	1400	Ctrl_peak_14451	22	37	-0.955568	-0.254924	-	intergenic
ENSG00000219549	6	95624400	95625999	1600	Ctrl_peak_15064	22	37	-0.955568	-0.254924	-	intergenic
LINC01288	8	34760800	34762199	1400	Ctrl_peak_18866	22	37	-0.955568	-0.254924	-	intergenic
ENSG00000257545	12	106511600	106513399	1800	SGC707_peak_35846	42	18	1.00793	-0.271716	lncRNA	other intron
ATP6V1G1P7	13	103467600	103468999	1400	SGC707_peak_37852	42	18	1.00793	-0.271716	-	intergenic
VPS35L	16	19616200	19617799	1600	SGC707_peak_40022	42	18	1.00793	-0.271716	protein_coding	other exon
ARLNC1	16	80820600	80822399	1800	SGC707_peak_40529	42	18	1.00793	-0.271716	-	intergenic
CCBE1	18	59610600	59612199	1600	Ctrl_peak_30871	22	37	-0.955568	-0.254924	protein_coding	other intron
LINC01440	20	55460600	55461999	1400	SGC707_peak_43168	42	18	1.00793	-0.271716	lncRNA	other intron
Y_RNA	X	94148800	94150599	1800	SGC707_peak_45812	42	18	1.00793	-0.271716	-	intergenic
DPP10	2	115637600	115641599	4000	Ctrl_peak_3744	58	81	-0.6904	0.926972	protein_coding	other intron
DNAJA1P2	2	153805600	153808399	2800	SGC707_peak_5787	93	50	0.684241	0.929422	-	intergenic
LINC01933	5	151943800	151944399	600	SGC707_peak_19101	29	11	1.18028	-0.811286	-	intergenic
RNU6-567P	18	60036400	60037199	800	SGC707_peak_42006	29	11	1.18028	-0.811286	-	intergenic
PID1	2	228868600	228872399	3800	SGC707_peak_7477	86	45	0.723148	0.805987	protein_coding	other intron
LINC02994	4	84011400	84015799	4400	SGC707_peak_13175	86	45	0.723148	0.805987	lncRNA	other intron
DNAJA1P2	2	153640600	153641799	1200	Ctrl_peak_4250	20	34	-0.970605	-0.374676	-	intergenic
ENSG00000249881	5	143656800	143657799	1000	Ctrl_peak_13437	20	34	-0.970605	-0.374676	lncRNA	1st intron
ENSG00000286951	10	24411400	24412599	1200	Ctrl_peak_21937	20	34	-0.970605	-0.374676	lncRNA	other exon
ZNF81	X	47961800	47962999	1200	Ctrl_peak_33096	20	34	-0.970605	-0.374676	protein_coding	other intron
LINC02484	4	34257400	34259399	2000	SGC707_peak_11922	63	31	0.810967	0.343639	lncRNA	other intron
SLC36A1	5	151459400	151462599	3200	SGC707_peak_19098	63	31	0.810967	0.343639	protein_coding	other intron
ENSG00000254425	8	13956400	13959399	3000	SGC707_peak_25596	63	31	0.810967	0.343639	-	intergenic
Metazoa_SRP	14	82517800	82521399	3600	SGC707_peak_38862	63	31	0.810967	0.343639	-	intergenic
LINC02465	4	129940600	129943399	2800	SGC707_peak_14333	78	41	0.716456	0.672321	lncRNA	other intron
ENSG00000254186	5	162746600	162750399	3800	SGC707_peak_19290	78	41	0.716456	0.672321	lncRNA	other intron
LINC02682	11	15943200	15946799	3600	Ctrl_peak_23119	48	68	-0.710733	0.673663	-	intergenic
ENSG00000226043	21	22330400	22334399	4000	SGC707_peak_43553	98	53	0.675811	1.00586	lncRNA	other intron
LINC02070	3	86573400	86576399	3000	Ctrl_peak_6549	42	62	-0.769775	0.522552	-	intergenic
INPP4B	4	142227600	142229999	2400	SGC707_peak_14751	71	36	0.768107	0.523557	protein_coding	other intron
ENSG00000216378	6	100275000	100278399	3400	SGC707_peak_21325	71	36	0.768107	0.523557	-	intergenic
FAM13B	5	138047800	138048799	1000	SGC707_peak_18951	32	13	1.08299	-0.655708	protein_coding	other intron
SH3RF2	5	145955800	145956599	800	SGC707_peak_19028	32	13	1.08299	-0.655708	protein_coding	other intron
ENSG00000265936	18	67328800	67329599	800	Ctrl_peak_31000	15	28	-1.10339	-0.677804	-	intergenic
RND3	2	150545000	150545999	1000	SGC707_peak_5703	35	15	1.007	-0.515262	-	intergenic
KCNH8	3	19305200	19306199	1000	SGC707_peak_7864	35	15	1.007	-0.515262	protein_coding	other intron
DCUN1D4	4	51869200	51870199	1000	SGC707_peak_12302	35	15	1.007	-0.515262	protein_coding	other intron
RICTOR	5	39038200	39039399	1200	SGC707_peak_16895	35	15	1.007	-0.515262	protein_coding	other intron
MCTP1	5	95086000	95087199	1200	SGC707_peak_17998	35	15	1.007	-0.515262	protein_coding	other intron
ENSG00000257682	12	73359000	73359799	800	Ctrl_peak_25533	17	31	-1.07058	-0.53146	-	intergenic
RNU6-706P	18	39031200	39032199	1000	SGC707_peak_41651	35	15	1.007	-0.515262	-	intergenic
FXR1	3	180884200	180886399	2200	SGC707_peak_11080	52	25	0.843825	0.069374	protein_coding	1st intron
ENSG00000249452	4	33226400	33228599	2200	Ctrl_peak_8544	29	46	-0.872357	0.0717139	-	intergenic
LINC02994	4	84254400	84256399	2000	SGC707_peak_13185	52	25	0.843825	0.069374	lncRNA	other intron
LINC01378	4	117463400	117465599	2200	Ctrl_peak_10018	29	46	-0.872357	0.0717139	lncRNA	other exon
CSGALNACT1	8	19511000	19512999	2000	SGC707_peak_25748	52	25	0.843825	0.069374	protein_coding	other intron
ALDOB	9	101445400	101446999	1600	Ctrl_peak_21378	29	46	-0.872357	0.0717139	protein_coding	other intron
ENSG00000270234	10	8723600	8725399	1800	SGC707_peak_29979	52	25	0.843825	0.069374	processed_pseudogene	promoter-tss
HIRAP1	10	25745200	25747199	2000	SGC707_peak_30277	52	25	0.843825	0.069374	-	intergenic
SYT10	12	33410000	33412199	2200	Ctrl_peak_24983	29	46	-0.872357	0.0717139	protein_coding	other intron
ARLNC1	16	80829000	80830999	2000	Ctrl_peak_29711	29	46	-0.872357	0.0717139	lncRNA	promoter-tss
RNU6-555P	X	90644200	90645599	1400	SGC707_peak_45717	52	25	0.843825	0.069374	-	intergenic
RFX6	6	116862400	116866199	3800	Ctrl_peak_15382	56	78	-0.686539	0.875357	-	intergenic
LINC01608	8	110930000	110933599	3600	SGC707_peak_27522	90	48	0.695759	0.879362	lncRNA	other exon
H2ACP1	13	36553200	36557399	4200	SGC707_peak_36175	90	48	0.695759	0.879362	-	intergenic
LINC01414	8	64201800	64206199	4400	SGC707_peak_26429	102	55	0.680124	1.06038	lncRNA	other intron
KRT8P25	3	87354000	87358599	4600	SGC707_peak_9145	118	66	0.627556	1.28485	-	intergenic
IL1RAPL1	X	29035800	29041599	5800	Ctrl_peak_32765	77	103	-0.628626	1.28999	protein_coding	other intron
Y_RNA	2	137802800	137804799	2000	Ctrl_peak_3994	35	52	-0.778652	0.274611	-	intergenic
ENSG00000287375	4	74863400	74866199	2800	Ctrl_peak_9301	35	52	-0.778652	0.274611	-	intergenic
OR6C75	12	55362000	55364799	2800	Ctrl_peak_25233	35	52	-0.778652	0.274611	protein_coding	promoter-tss
G2E3-AS1	14	30553200	30555999	2800	Ctrl_peak_27911	35	52	-0.778652	0.274611	lncRNA	other intron
LOXHD1	18	46602800	46605799	3000	Ctrl_peak_30708	35	52	-0.778652	0.274611	protein_coding	other intron
LINC01630	18	51526000	51528799	2800	Ctrl_peak_30750	35	52	-0.778652	0.274611	lncRNA	other intron
ENSG00000270976	1	106757600	106761399	3800	SGC707_peak_1325	106	58	0.659083	1.12216	-	intergenic
ENSG00000253184	8	16604600	16609199	4600	SGC707_peak_25695	106	58	0.659083	1.12216	lncRNA	1st intron
TMEM47	X	34595600	34600799	5200	SGC707_peak_44693	106	58	0.659083	1.12216	-	intergenic
CARS1P2	8	114872200	114874999	2800	Ctrl_peak_20096	45	65	-0.738592	0.600091	-	intergenic
TOPORSLP	9	104215200	104218999	3800	SGC707_peak_29574	75	39	0.731912	0.612296	-	intergenic
BIN2	12	51286600	51290799	4200	Ctrl_peak_25190	45	65	-0.738592	0.600091	protein_coding	other intron
ENSG00000236513	X	4722800	4726599	3800	Ctrl_peak_32337	46	65	-0.706977	0.611943	-	intergenic
ENSG00000289432	1	178953600	178957199	3600	Ctrl_peak_1741	59	82	-0.683471	0.946888	-	intergenic
PDCL3	2	100550200	100554599	4400	Ctrl_peak_3597	60	82	-0.659278	0.956182	-	intergenic
SGCZ	8	14292000	14295199	3200	Ctrl_peak_18595	60	82	-0.659278	0.956182	protein_coding	other intron
CKAP4	12	106279600	106282199	2600	SGC707_peak_35845	67	34	0.766801	0.443743	protein_coding	other intron
LINC01643	22	33975600	33979399	3800	SGC707_peak_43933	67	34	0.766801	0.443743	-	intergenic
LINC01496	X	51518400	51521399	3000	Ctrl_peak_33129	40	59	-0.768518	0.453851	-	intergenic
ARHGAP29	1	94146800	94148199	1400	Ctrl_peak_751	27	43	-0.877914	-0.0229965	protein_coding	tts
KBTBD12	3	127974000	127975599	1600	Ctrl_peak_7144	27	43	-0.877914	-0.0229965	protein_coding	other intron
LINC00578	3	177665800	177667599	1800	Ctrl_peak_7866	27	43	-0.877914	-0.0229965	lncRNA	other intron
HNRNPA1P67	4	72777600	72779199	1600	Ctrl_peak_9263	27	43	-0.877914	-0.0229965	-	intergenic
ENSG00000246090	4	99264600	99265999	1400	SGC707_peak_13547	49	23	0.878038	-0.0227689	lncRNA	other intron
HPRT1P2	5	30235800	30238199	2400	SGC707_peak_16734	49	23	0.878038	-0.0227689	-	intergenic
ENSG00000224658	6	148246400	148248599	2200	SGC707_peak_22394	49	23	0.878038	-0.0227689	lncRNA	other intron
ENSG00000253189	8	5973000	5975199	2200	Ctrl_peak_18555	27	43	-0.877914	-0.0229965	-	intergenic
RSPO2	8	108017600	108019199	1600	SGC707_peak_27421	49	23	0.878038	-0.0227689	protein_coding	other intron
NAV2-AS1	11	20119800	20121999	2200	Ctrl_peak_23147	27	43	-0.877914	-0.0229965	lncRNA	promoter-tss
QSER1	11	32992200	32994399	2200	SGC707_peak_32240	49	23	0.878038	-0.0227689	protein_coding	other exon
RN7SL571P	13	76187400	76189199	1800	SGC707_peak_37135	49	23	0.878038	-0.0227689	-	intergenic
ENSG00000258776	14	56820800	56822599	1800	SGC707_peak_38478	49	23	0.878038	-0.0227689	lncRNA	other intron
ENSG00000260834	16	65189600	65191399	1800	Ctrl_peak_29613	27	43	-0.877914	-0.0229965	lncRNA	tts
PDK1P2	X	81749600	81751999	2400	SGC707_peak_45433	49	23	0.878038	-0.0227689	-	intergenic
RNU6-546P	2	155398000	155400999	3000	SGC707_peak_5832	87	46	0.708173	0.827505	-	intergenic
MIR548A1HG	6	18650400	18654599	4200	SGC707_peak_19664	99	54	0.663529	1.02462	lncRNA	other intron
NUDT11	X	51468400	51473399	5000	Ctrl_peak_33127	75	100	-0.623931	1.25001	-	intergenic
PPIAP66	2	173494800	173496999	2200	Ctrl_peak_4576	33	50	-0.806753	0.210109	-	intergenic
ENSG00000277746	3	86683000	86685199	2200	SGC707_peak_9119	57	28	0.813165	0.205247	-	intergenic
ENSG00000249675	4	166620000	166622199	2200	Ctrl_peak_10874	33	50	-0.806753	0.210109	-	intergenic
MLIP	6	54156200	54158799	2600	Ctrl_peak_14317	33	50	-0.806753	0.210109	protein_coding	other intron
ENSG00000216352	6	80701400	80703799	2400	Ctrl_peak_14760	33	50	-0.806753	0.210109	-	intergenic
MMS22L	6	97237400	97239999	2600	SGC707_peak_21245	57	28	0.813165	0.205247	protein_coding	other intron
MARK2P10	7	96789600	96790999	1400	Ctrl_peak_17521	33	50	-0.806753	0.210109	-	intergenic
CHCHD2P9	9	79356800	79358999	2200	SGC707_peak_29220	57	28	0.813165	0.205247	-	intergenic
SLC25A28	10	99615800	99617599	1800	Ctrl_peak_22706	33	50	-0.806753	0.210109	protein_coding	other intron
PTPRJ	11	48136200	48138999	2800	Ctrl_peak_23584	33	50	-0.806753	0.210109	protein_coding	other intron
ENSG00000258206	12	85762200	85764399	2200	Ctrl_peak_25846	33	50	-0.806753	0.210109	-	intergenic
ENSG00000286423	14	71198400	71200999	2600	Ctrl_peak_28245	33	50	-0.806753	0.210109	lncRNA	other intron
RNU6-394P	X	66788800	66791999	3200	Ctrl_peak_33252	33	50	-0.806753	0.210109	-	intergenic
TTC3P1	X	75662800	75665199	2400	SGC707_peak_45286	57	28	0.813165	0.205247	-	intergenic
CHMP1B2P	X	80298400	80300799	2400	Ctrl_peak_33423	33	50	-0.806753	0.210109	transcribed_unitary_pseudogene	other intron
ENSG00000270745	X	89102400	89104599	2200	SGC707_peak_45683	57	28	0.813165	0.205247	-	intergenic
AGBL4	1	48894000	48895399	1400	Ctrl_peak_184	25	40	-0.88433	-0.124344	protein_coding	other intron
EPHA5	4	65301600	65302999	1400	SGC707_peak_12646	46	21	0.917702	-0.121189	-	intergenic
CDH18	5	19484000	19485999	2000	SGC707_peak_16291	46	21	0.917702	-0.121189	protein_coding	other intron
KCNN2	5	114423400	114425199	1800	SGC707_peak_18496	46	21	0.917702	-0.121189	protein_coding	other intron
GABRB2	5	161176600	161178599	2000	SGC707_peak_19235	46	21	0.917702	-0.121189	-	intergenic
UNC93A	6	167290400	167292199	1800	Ctrl_peak_16106	25	40	-0.88433	-0.124344	protein_coding	promoter-tss
LINC01419	8	83594600	83596199	1600	SGC707_peak_26895	46	21	0.917702	-0.121189	-	intergenic
ENSG00000253154	8	85904600	85906599	2000	SGC707_peak_26979	46	21	0.917702	-0.121189	lncRNA	other intron
ANKRD30A	10	37143800	37145799	2000	SGC707_peak_30434	46	21	0.917702	-0.121189	protein_coding	other intron
ENSG00000255368	11	25135400	25136999	1600	Ctrl_peak_23227	25	40	-0.88433	-0.124344	-	intergenic
CNTN5	11	99185200	99186799	1600	SGC707_peak_33284	46	21	0.917702	-0.121189	protein_coding	1st intron
ENSG00000287549	X	40993400	40995799	2400	SGC707_peak_44840	46	21	0.917702	-0.121189	-	intergenic
C10orf67	10	23228400	23233199	4800	Ctrl_peak_21921	66	90	-0.656187	1.08859	protein_coding	other intron
ST8SIA4	5	100845200	100848599	3400	SGC707_peak_18174	91	49	0.682001	0.899825	protein_coding	other intron
RNA5SP188	5	102072200	102074999	2800	Ctrl_peak_12900	43	63	-0.758975	0.548866	-	intergenic
ENSG00000257431	12	82546800	82550199	3400	SGC707_peak_35395	72	37	0.748844	0.549669	-	intergenic
LINC02490	15	53206800	53209999	3200	Ctrl_peak_28833	43	63	-0.758975	0.548866	-	intergenic
DYNLRB2-AS1	16	80376000	80379599	3600	Ctrl_peak_29707	43	63	-0.758975	0.548866	lncRNA	other intron
CDH18	5	20212200	20214599	2400	SGC707_peak_16322	64	32	0.788003	0.373169	protein_coding	other intron
ENSG00000253110	5	171766200	171768799	2600	SGC707_peak_19448	64	32	0.788003	0.373169	-	intergenic
ENSG00000286006	20	55809400	55812599	3200	Ctrl_peak_31735	38	56	-0.767129	0.381723	-	intergenic
ENSG00000250839	4	179144200	179147399	3200	SGC707_peak_15792	83	44	0.704341	0.763209	-	intergenic
PARM1	4	74938800	74940399	1600	Ctrl_peak_9303	23	37	-0.891818	-0.233327	protein_coding	1st intron
ENSG00000248601	4	168085400	168086599	1200	Ctrl_peak_10931	23	37	-0.891818	-0.233327	lncRNA	other intron
NIHCOLE	5	104197600	104198999	1400	Ctrl_peak_12930	23	37	-0.891818	-0.233327	lncRNA	other intron
ENSG00000251574	5	104391800	104392999	1200	SGC707_peak_18284	43	19	0.964254	-0.226805	lncRNA	other intron
KHDRBS2-OT1	6	61558800	61560399	1600	SGC707_peak_20207	43	19	0.964254	-0.226805	-	intergenic
EYS	6	65677200	65678399	1200	Ctrl_peak_14503	23	37	-0.891818	-0.233327	protein_coding	other intron
AGPAT4	6	161277200	161278999	1800	SGC707_peak_22527	43	19	0.964254	-0.226805	-	intergenic
WWP1	8	86427400	86428799	1400	Ctrl_peak_19581	23	37	-0.891818	-0.233327	protein_coding	other intron
ENSG00000258081	14	27222400	27223999	1600	SGC707_peak_38142	43	19	0.964254	-0.226805	lncRNA	other intron
CEACAMP4	19	43293000	43294599	1600	Ctrl_peak_31250	23	37	-0.891818	-0.233327	-	intergenic
TERF1P4	X	83798600	83802999	4400	Ctrl_peak_33514	72	97	-0.638826	1.20111	-	intergenic
MRPS22P1	X	87879600	87885399	5800	SGC707_peak_45640	111	62	0.629467	1.19803	-	intergenic
ICA1L	2	202855600	202857799	2200	SGC707_peak_6987	53	26	0.814908	0.10499	protein_coding	other intron
ENSG00000236451	2	220598800	220600599	1800	SGC707_peak_7315	53	26	0.814908	0.10499	lncRNA	1st intron
RPS7P6	4	17425000	17426999	2000	SGC707_peak_11451	54	26	0.841808	0.121625	processed_pseudogene	tts
EMCN	4	100699600	100701799	2200	Ctrl_peak_9719	30	47	-0.854618	0.107582	protein_coding	other intron
ENSG00000248667	5	85378200	85380599	2400	SGC707_peak_17713	53	26	0.814908	0.10499	-	intergenic
GCM2	6	10878000	10880199	2200	Ctrl_peak_13945	30	47	-0.854618	0.107582	protein_coding	other intron
CLNS1AP1	6	54509800	54511999	2200	SGC707_peak_20063	53	26	0.814908	0.10499	-	intergenic
FAM83B	6	54855600	54858199	2600	SGC707_peak_20074	54	26	0.841808	0.121625	protein_coding	1st intron
LINC01610	6	70390200	70392199	2000	SGC707_peak_20471	54	26	0.841808	0.121625	-	intergenic
BDH2P1	6	99161200	99163399	2200	Ctrl_peak_15121	30	47	-0.854618	0.107582	-	intergenic
LYPLA2P3	9	76951600	76953999	2400	Ctrl_peak_21174	30	47	-0.854618	0.107582	-	intergenic
ENSG00000258168	12	70469400	70471399	2000	SGC707_peak_34995	54	26	0.841808	0.121625	lncRNA	other intron
ENSG00000286385	13	82974000	82976399	2400	SGC707_peak_37346	53	26	0.814908	0.10499	lncRNA	other intron
ENSG00000204684	20	22436200	22438599	2400	SGC707_peak_42918	53	26	0.814908	0.10499	lncRNA	other intron
XRCC6P5	X	99789800	99792199	2400	SGC707_peak_46029	53	26	0.814908	0.10499	-	intergenic
MAGEA4-AS1	X	151880800	151883199	2400	SGC707_peak_47116	54	26	0.841808	0.121625	-	intergenic
VPS13D	1	12254800	12258799	4000	SGC707_peak_21	76	40	0.714568	0.636871	protein_coding	other intron
ENSG00000287775	4	180155400	180158799	3400	SGC707_peak_15826	76	40	0.714568	0.636871	-	intergenic
FAM184A	6	119051000	119053799	2800	SGC707_peak_21713	76	40	0.714568	0.636871	protein_coding	other intron
CHODL	21	18234400	18237399	3000	SGC707_peak_43381	76	40	0.714568	0.636871	protein_coding	other intron
MBD5	2	148098600	148102999	4400	SGC707_peak_5665	116	65	0.62491	1.26177	protein_coding	1st intron
TENM1	X	124446000	124452399	6400	SGC707_peak_46542	116	65	0.62491	1.26177	protein_coding	other intron
GABRA3	X	152260200	152267399	7200	Ctrl_peak_34723	91	118	-0.58394	1.50033	protein_coding	other intron
TBC1D8	2	101055800	101059599	3800	Ctrl_peak_3601	41	60	-0.757212	0.481436	protein_coding	other intron
COL6A5	3	130425000	130427199	2200	SGC707_peak_9955	68	35	0.746452	0.471322	protein_coding	other intron
ENSG00000274090	13	55722600	55725199	2600	SGC707_peak_36565	69	35	0.767472	0.484203	-	intergenic
TDRD3	13	60378600	60380799	2200	Ctrl_peak_26778	41	60	-0.757212	0.481436	-	intergenic
HNRNPA1P74	15	54632000	54634999	3000	SGC707_peak_39495	68	35	0.746452	0.471322	-	intergenic
SALRNA3	15	70610400	70613599	3200	SGC707_peak_39653	69	35	0.767472	0.484203	-	intergenic
ENSG00000236513	X	4456800	4459799	3000	SGC707_peak_43980	68	35	0.746452	0.471322	-	intergenic
SNORA11E	X	52097400	52100799	3400	SGC707_peak_45006	68	35	0.746452	0.471322	-	intergenic
MIR548M	X	95126000	95128999	3000	SGC707_peak_45852	68	35	0.746452	0.471322	-	intergenic
MTND4P26	2	120213200	120215599	2400	Ctrl_peak_3804	36	53	-0.765584	0.305809	processed_pseudogene	promoter-tss
FBN2	5	128651000	128653799	2800	Ctrl_peak_13289	36	53	-0.765584	0.305809	protein_coding	other intron
CHCHD4P2	9	108091800	108094799	3000	SGC707_peak_29639	61	30	0.811651	0.298971	-	intergenic
CTNNA3	10	66878000	66880999	3000	Ctrl_peak_22410	36	53	-0.765584	0.305809	protein_coding	promoter-tss
LRMDA	10	76066000	76068599	2600	SGC707_peak_31034	61	30	0.811651	0.298971	protein_coding	other intron
ENSG00000258271	12	93528400	93531199	2800	SGC707_peak_35646	61	30	0.811651	0.298971	processed_pseudogene	promoter-tss
TRPC4	13	37705600	37707999	2400	Ctrl_peak_26404	36	53	-0.765584	0.305809	protein_coding	other intron
ENSG00000259044	14	85158600	85160999	2400	SGC707_peak_38967	61	30	0.811651	0.298971	-	intergenic
EIF3MP1	X	82779000	82781599	2600	SGC707_peak_45466	61	30	0.811651	0.298971	-	intergenic
HMCN1	1	185949600	185950799	1200	Ctrl_peak_1837	21	35	-0.942354	-0.325999	protein_coding	other intron
ENSG00000271667	2	116587200	116588599	1400	SGC707_peak_5066	39	17	0.983287	-0.363815	-	intergenic
ENSG00000237844	2	164001800	164002999	1200	Ctrl_peak_4439	21	35	-0.942354	-0.325999	lncRNA	other intron
ENSG00000273118	2	212659800	212661199	1400	Ctrl_peak_5157	21	35	-0.942354	-0.325999	lncRNA	other intron
EVC2	4	5605400	5606999	1600	Ctrl_peak_8128	21	35	-0.942354	-0.325999	protein_coding	other intron
ENSG00000249642	4	187654200	187655799	1600	SGC707_peak_15937	39	17	0.983287	-0.363815	lncRNA	1st intron
L3MBTL3	6	129955600	129957199	1600	SGC707_peak_22015	40	17	1.01969	-0.34075	-	intergenic
ENSG00000236114	10	43504800	43506399	1600	Ctrl_peak_22095	21	35	-0.942354	-0.325999	-	intergenic
TRPC6	11	101835000	101836399	1400	SGC707_peak_33387	40	17	1.01969	-0.34075	protein_coding	other intron
TMPO	12	98543600	98544999	1400	Ctrl_peak_25997	21	35	-0.942354	-0.325999	protein_coding	promoter-tss
ENSG00000260701	16	77509600	77510999	1400	Ctrl_peak_29682	21	35	-0.942354	-0.325999	-	intergenic
SNORA70	17	28024400	28025799	1400	Ctrl_peak_29862	21	35	-0.942354	-0.325999	-	intergenic
PCSK2	20	17483400	17484599	1200	Ctrl_peak_31482	21	35	-0.942354	-0.325999	protein_coding	other exon
CBLN4	20	56078600	56079999	1400	SGC707_peak_43184	39	17	0.983287	-0.363815	-	intergenic
ANOS1	X	8631000	8632599	1600	SGC707_peak_44066	40	17	1.01969	-0.34075	protein_coding	other intron
ENSG00000273704	X	34771800	34773199	1400	SGC707_peak_44699	39	17	0.983287	-0.363815	-	intergenic
NKAIN2	6	124448800	124451599	2800	SGC707_peak_21878	80	42	0.718251	0.706919	protein_coding	other intron
PPP1R1AP2	16	35920600	35923999	3400	Ctrl_peak_29398	50	70	-0.69375	0.7207	-	intergenic
ENSG00000225582	17	34438600	34442799	4200	Ctrl_peak_29891	50	70	-0.69375	0.7207	-	intergenic
LRRC7	1	69775200	69776999	1800	SGC707_peak_449	50	24	0.846006	0.0151538	protein_coding	other intron
TOGARAM2	2	28999200	29001199	2000	Ctrl_peak_2708	28	44	-0.85878	0.015274	protein_coding	other intron
POLQ	3	121482800	121484599	1800	Ctrl_peak_7082	28	44	-0.85878	0.015274	protein_coding	other intron
LINC02498	4	10874200	10876399	2200	SGC707_peak_11342	50	24	0.846006	0.0151538	-	intergenic
TMEM183AP2	5	32467400	32469399	2000	SGC707_peak_16789	50	24	0.846006	0.0151538	-	intergenic
ENSG00000250081	5	65486400	65488399	2000	Ctrl_peak_12366	28	44	-0.85878	0.015274	lncRNA	promoter-tss
RIPOR2	6	24902400	24904599	2200	Ctrl_peak_14080	28	44	-0.85878	0.015274	protein_coding	other intron
PACRG	6	163100800	163102799	2000	SGC707_peak_22557	50	24	0.846006	0.0151538	protein_coding	other intron
PSMD7-DT	16	74182000	74183999	2000	Ctrl_peak_29649	28	44	-0.85878	0.015274	lncRNA	promoter-tss
SUCLG2	3	67624000	67625199	1200	SGC707_peak_8577	36	16	0.955074	-0.462257	protein_coding	other intron
ENSG00000228367	5	75953600	75954599	1000	Ctrl_peak_12433	18	32	-1.03438	-0.477275	-	intergenic
ENSG00000249881	5	143820400	143821599	1200	SGC707_peak_18991	36	16	0.955074	-0.462257	lncRNA	other intron
SLC12A9-AS1	7	100839400	100840599	1200	Ctrl_peak_17592	19	32	-0.956944	-0.452034	lncRNA	other intron
NRG1	8	31958200	31959199	1000	Ctrl_peak_18828	18	32	-1.03438	-0.477275	protein_coding	1st intron
EXT1	8	117972200	117973199	1000	Ctrl_peak_20141	18	32	-1.03438	-0.477275	protein_coding	other intron
TRPC6	11	101420800	101421999	1200	Ctrl_peak_24205	19	32	-0.956944	-0.452034	-	intergenic
HS6ST3	13	96334600	96335799	1200	SGC707_peak_37758	36	16	0.955074	-0.462257	protein_coding	1st intron
ENSG00000258081	14	27278000	27279199	1200	SGC707_peak_38144	36	16	0.955074	-0.462257	lncRNA	other intron
PDE8A	15	85080800	85081999	1200	Ctrl_peak_29091	19	32	-0.956944	-0.452034	protein_coding	other intron
COL24A1	1	86021800	86024399	2600	Ctrl_peak_626	44	64	-0.748589	0.574707	protein_coding	other intron
ENSG00000279671	5	25347800	25350799	3000	SGC707_peak_16507	73	38	0.730351	0.57532	TEC	promoter-tss
LINC02109	5	29020600	29024399	3800	Ctrl_peak_11786	44	64	-0.748589	0.574707	lncRNA	1st intron
UBXN2B	8	58444000	58446399	2400	Ctrl_peak_19113	44	64	-0.748589	0.574707	protein_coding	other intron
ENSG00000286844	18	40248800	40251599	2800	Ctrl_peak_30636	44	64	-0.748589	0.574707	-	intergenic
ENSG00000285695	18	52273800	52279199	5400	Ctrl_peak_30767	89	116	-0.591316	1.47314	-	intergenic
DACH2	X	86769800	86776799	7000	SGC707_peak_45593	133	76	0.596811	1.46541	protein_coding	other intron
NT5DC1P1	X	93423600	93428799	5200	Ctrl_peak_33695	74	98	-0.61415	1.22529	-	intergenic
FUNDC2P2	2	84243000	84247399	4400	SGC707_peak_4707	85	45	0.706301	0.795716	-	intergenic
ENSG00000286679	2	155739000	155742999	4000	Ctrl_peak_4298	53	74	-0.689945	0.800098	-	intergenic
ENSG00000248725	4	85252000	85252999	1000	SGC707_peak_13215	33	14	1.02119	-0.59742	-	intergenic
STPG2	4	97889800	97890799	1000	SGC707_peak_13516	33	14	1.02119	-0.59742	protein_coding	other intron
HEXB	5	74662000	74662999	1000	SGC707_peak_17499	33	14	1.02119	-0.59742	protein_coding	1st intron
ENSG00000253901	8	91640200	91641399	1200	SGC707_peak_27135	33	14	1.02119	-0.59742	lncRNA	other intron
ENSG00000255496	11	27811200	27812199	1000	SGC707_peak_32097	33	14	1.02119	-0.59742	lncRNA	other intron
OR4A6P	11	54767200	54768199	1000	SGC707_peak_32611	33	14	1.02119	-0.59742	-	intergenic
ARHGAP32	11	129005200	129005999	800	Ctrl_peak_24511	16	29	-1.0615	-0.61795	protein_coding	other intron
LINC01432	20	22052000	22053399	1400	SGC707_peak_42913	33	14	1.02119	-0.59742	lncRNA	promoter-tss
ENSG00000225889	2	64188000	64190999	3000	Ctrl_peak_3222	39	57	-0.755267	0.410709	lncRNA	promoter-tss
ULK4	3	41855200	41857399	2200	Ctrl_peak_5980	39	57	-0.755267	0.410709	protein_coding	promoter-tss
IQCM	4	149433400	149436199	2800	SGC707_peak_14922	65	33	0.766088	0.402111	protein_coding	other intron
COL21A1	6	56132200	56134999	2800	Ctrl_peak_14372	39	57	-0.755267	0.410709	protein_coding	other intron
NKAIN3	8	62775600	62778599	3000	Ctrl_peak_19181	39	57	-0.755267	0.410709	protein_coding	other intron
LINC02899	5	23892000	23894599	2600	SGC707_peak_16442	58	29	0.787776	0.237709	-	intergenic
TWSG1	18	9341000	9343199	2200	SGC707_peak_41239	58	29	0.787776	0.237709	protein_coding	other intron
MTCO1P53	X	126456800	126460199	3400	SGC707_peak_46629	58	29	0.787776	0.237709	-	intergenic
STAC	3	36542200	36542999	800	SGC707_peak_8220	30	12	1.10469	-0.746543	protein_coding	other intron
ENSG00000288692	4	110999800	111004199	4400	SGC707_peak_13832	89	48	0.679664	0.869606	lncRNA	other intron
LINC02220	5	12861800	12865599	3800	SGC707_peak_16136	77	41	0.697872	0.661037	-	intergenic
ENSG00000227803	6	20228000	20231799	3800	Ctrl_peak_14044	48	67	-0.689396	0.661002	lncRNA	1st intron
LINC02624	10	106116600	106119799	3200	SGC707_peak_31426	77	41	0.697872	0.661037	-	intergenic
TPMTP3	X	51968200	51971399	3200	Ctrl_peak_33136	48	67	-0.689396	0.661002	-	intergenic
ENSG00000288074	3	115416400	115418199	1800	Ctrl_peak_7017	26	41	-0.863564	-0.0833265	lncRNA	promoter-tss
HNRNPA1P67	4	72799200	72801199	2000	SGC707_peak_12899	47	22	0.881886	-0.08064	-	intergenic
PTCHD4	6	48104200	48105999	1800	SGC707_peak_19906	47	22	0.881886	-0.08064	protein_coding	other intron
ENSG00000276064	6	77347800	77349799	2000	SGC707_peak_20700	47	22	0.881886	-0.08064	-	intergenic
EYA1	8	71480200	71481799	1600	Ctrl_peak_19318	26	41	-0.863564	-0.0833265	protein_coding	other intron
FREM1	9	14823000	14824199	1200	Ctrl_peak_20662	26	41	-0.863564	-0.0833265	protein_coding	other intron
ENSG00000286924	10	23075200	23076999	1800	Ctrl_peak_21919	26	41	-0.863564	-0.0833265	lncRNA	other intron
ENSG00000254830	11	98829800	98831599	1800	Ctrl_peak_24141	26	41	-0.863564	-0.0833265	-	intergenic
ENSG00000257958	12	115087600	115089199	1600	Ctrl_peak_26130	26	41	-0.863564	-0.0833265	-	intergenic
KCNK10	14	88200200	88201999	1800	SGC707_peak_39048	47	22	0.881886	-0.08064	protein_coding	other intron
ENSG00000286222	21	23182000	23183799	1800	SGC707_peak_43572	47	22	0.881886	-0.08064	-	intergenic
BEND2	X	18193400	18195199	1800	SGC707_peak_44233	47	22	0.881886	-0.08064	protein_coding	other intron
RN7SKP81	X	143062600	143064999	2400	Ctrl_peak_34625	26	41	-0.863564	-0.0833265	-	intergenic
EPB41L2	6	130864600	130867599	3000	Ctrl_peak_15645	42	61	-0.74636	0.508502	protein_coding	promoter-tss
OTOGL	12	80150400	80153399	3000	Ctrl_peak_25710	42	61	-0.74636	0.508502	protein_coding	other intron
ENSG00000228855	X	147639400	147642599	3200	Ctrl_peak_34685	42	61	-0.74636	0.508502	-	intergenic
TP63	3	189608200	189612199	4000	Ctrl_peak_8006	51	71	-0.685687	0.743654	-	intergenic
DNAH6	2	84730600	84733199	2600	Ctrl_peak_3516	32	48	-0.79221	0.158915	protein_coding	other intron
ENSG00000226939	2	139369000	139371199	2200	Ctrl_peak_4022	31	48	-0.837819	0.142576	lncRNA	other intron
ENSG00000286679	2	155720200	155722599	2400	Ctrl_peak_4296	32	48	-0.79221	0.158915	-	intergenic
LINC01098	4	177746800	177748999	2200	SGC707_peak_15718	55	27	0.814005	0.155992	lncRNA	other intron
CTNNA3	10	67252800	67255199	2400	SGC707_peak_30967	55	27	0.814005	0.155992	protein_coding	other intron
INSYN2A	10	127176400	127178999	2600	Ctrl_peak_22962	32	48	-0.79221	0.158915	protein_coding	promoter-tss
TRD-AS1	14	22285800	22288399	2600	SGC707_peak_38037	55	27	0.814005	0.155992	lncRNA	other intron
ZKSCAN2-DT	16	25333400	25335599	2200	Ctrl_peak_29337	31	48	-0.837819	0.142576	-	intergenic
C18orf63	18	74325600	74327599	2000	Ctrl_peak_31095	31	48	-0.837819	0.142576	protein_coding	other intron
HLCS	21	36891000	36893399	2400	Ctrl_peak_32163	31	48	-0.837819	0.142576	protein_coding	other intron
RPS2P55	X	40924000	40926199	2200	SGC707_peak_44838	55	27	0.814005	0.155992	-	intergenic
ENSG00000284618	X	81029600	81032799	3200	Ctrl_peak_33440	32	48	-0.79221	0.158915	-	intergenic
PDGFC	4	156828800	156830999	2200	SGC707_peak_15066	62	31	0.787932	0.329418	protein_coding	other intron
ENSG00000229600	6	93975400	93977999	2600	Ctrl_peak_15012	37	54	-0.753109	0.336345	-	intergenic
OR9Q1	11	58084200	58086599	2400	Ctrl_peak_23679	37	54	-0.753109	0.336345	protein_coding	other intron
Metazoa_SRP	14	82509200	82511599	2400	Ctrl_peak_28370	37	54	-0.753109	0.336345	-	intergenic
OCA2	15	27777800	27780599	2800	Ctrl_peak_28598	37	54	-0.753109	0.336345	protein_coding	other intron
ENSG00000231875	X	81352800	81355599	2800	Ctrl_peak_33452	37	54	-0.753109	0.336345	-	intergenic
MSR1	8	16413800	16418999	5200	Ctrl_peak_18657	63	85	-0.640809	1.01395	protein_coding	other intron
ENSG00000231713	21	39731400	39735999	4600	SGC707_peak_43812	98	54	0.648902	1.01581	-	intergenic
BCLAF1P2	16	34222400	34228599	6200	SGC707_peak_40078	118	67	0.605899	1.29308	-	intergenic
TFCP2L1	2	121261400	121263199	1800	Ctrl_peak_3805	24	38	-0.869121	-0.18914	protein_coding	other intron
CACNB4	2	152013200	152014599	1400	Ctrl_peak_4223	24	38	-0.869121	-0.18914	protein_coding	other intron
PEX5L	3	179845000	179846599	1600	Ctrl_peak_7890	24	38	-0.869121	-0.18914	protein_coding	other intron
LINC01287	7	153258000	153259599	1600	Ctrl_peak_18406	24	38	-0.869121	-0.18914	-	intergenic
ENSG00000287942	8	111768400	111769999	1600	SGC707_peak_27570	44	20	0.923756	-0.183238	-	intergenic
ENSG00000289391	11	121396600	121398199	1600	SGC707_peak_33645	44	20	0.923756	-0.183238	-	intergenic
ENSG00000258193	12	82062400	82064199	1800	Ctrl_peak_25782	24	38	-0.869121	-0.18914	-	intergenic
ENSG00000258358	12	84386400	84387999	1600	SGC707_peak_35446	44	20	0.923756	-0.183238	-	intergenic
UBBP5	13	87113400	87114599	1200	SGC707_peak_37513	44	20	0.923756	-0.183238	-	intergenic
TRAV8-1	14	21803600	21805199	1600	SGC707_peak_38017	44	20	0.923756	-0.183238	-	intergenic
UFM1P2	17	35378600	35380399	1800	SGC707_peak_40726	44	20	0.923756	-0.183238	processed_pseudogene	promoter-tss
ENSG00000264296	18	54072400	54074199	1800	SGC707_peak_41920	44	20	0.923756	-0.183238	-	intergenic
YWHAQP8	X	101183800	101185999	2200	SGC707_peak_46050	44	20	0.923756	-0.183238	-	intergenic
ENSG00000235190	X	131900000	131904199	4200	SGC707_peak_46786	86	46	0.69152	0.817387	-	intergenic
ZFPM2-AS1	8	105948000	105952199	4200	SGC707_peak_27359	102	56	0.654183	1.06996	lncRNA	other intron
VWA3B	2	98097000	98100399	3400	Ctrl_peak_3577	46	64	-0.684649	0.598734	protein_coding	other intron
PGBD4P4	4	130475200	130478599	3400	SGC707_peak_14363	74	39	0.712582	0.600525	-	intergenic
ENSG00000279671	5	25354600	25357399	2800	SGC707_peak_16508	74	39	0.712582	0.600525	-	intergenic
ENSG00000264015	18	77521400	77524999	3600	Ctrl_peak_31130	46	64	-0.684649	0.598734	lncRNA	other intron
RNU6-699P	4	67098600	67101799	3200	Ctrl_peak_9153	40	58	-0.743905	0.439122	-	intergenic
ENSG00000248567	4	71819200	71821799	2600	SGC707_peak_12875	66	34	0.745149	0.430488	lncRNA	tts
CALN1	7	72251600	72254399	2800	SGC707_peak_24090	66	34	0.745149	0.430488	protein_coding	other intron
RSU1	10	16773400	16776199	2800	Ctrl_peak_21854	40	58	-0.743905	0.439122	protein_coding	other intron
ADAMTS20	12	43414400	43416799	2400	SGC707_peak_34480	66	34	0.745149	0.430488	protein_coding	other intron
ENSG00000257998	12	74745200	74747399	2200	SGC707_peak_35131	66	34	0.745149	0.430488	-	intergenic
ENSG00000225779	1	46368400	46370399	2000	SGC707_peak_151	51	25	0.815883	0.0521129	processed_pseudogene	promoter-tss
GPR39	2	132578800	132580399	1600	SGC707_peak_5302	51	25	0.815883	0.0521129	protein_coding	1st intron
ENSG00000270289	2	180506000	180507399	1400	Ctrl_peak_4676	29	45	-0.840728	0.052552	-	intergenic
RBM44	2	237804200	237805799	1600	Ctrl_peak_5450	29	45	-0.840728	0.052552	protein_coding	1st intron
SGMS2	4	107779000	107780599	1600	SGC707_peak_13760	51	25	0.815883	0.0521129	-	intergenic
HNRNPH1P3	5	55839200	55841199	2000	Ctrl_peak_12225	29	45	-0.840728	0.052552	processed_pseudogene	promoter-tss
NKAIN2	6	124199800	124201599	1800	SGC707_peak_21870	51	25	0.815883	0.0521129	protein_coding	1st intron
MPP7	10	28226400	28228399	2000	Ctrl_peak_21988	29	45	-0.840728	0.052552	protein_coding	other intron
OR5BD1P	11	57954800	57957199	2400	Ctrl_peak_23676	29	45	-0.840728	0.052552	-	intergenic
ETV6	12	11905800	11907799	2000	SGC707_peak_33927	51	25	0.815883	0.0521129	-	intergenic
HELLPAR	12	102253000	102254999	2000	Ctrl_peak_26048	29	45	-0.840728	0.052552	lncRNA	1st exon
LINC00566	13	24352800	24354999	2200	Ctrl_peak_26250	29	45	-0.840728	0.052552	-	intergenic
Metazoa_SRP	13	34790200	34792799	2600	Ctrl_peak_26353	29	45	-0.840728	0.052552	-	intergenic
ENSG00000291177	19	19781200	19783399	2200	Ctrl_peak_31154	29	45	-0.840728	0.052552	lncRNA	1st intron
DOK5	20	54573800	54575799	2000	Ctrl_peak_31722	29	45	-0.840728	0.052552	protein_coding	other intron
FAM47B	X	34887800	34889399	1600	SGC707_peak_44705	51	25	0.815883	0.0521129	-	intergenic
TPK1	7	144736400	144739199	2800	SGC707_peak_25251	78	42	0.681787	0.684807	protein_coding	other intron
HTR7	10	90837600	90840799	3200	Ctrl_peak_22622	49	68	-0.681067	0.684918	protein_coding	other intron
ENSG00000287912	11	81176000	81178999	3000	Ctrl_peak_23852	49	68	-0.681067	0.684918	lncRNA	1st intron
SPPL3	12	120764400	120767999	3600	Ctrl_peak_26154	49	68	-0.681067	0.684918	protein_coding	other intron
FTH1P7	13	22697000	22700399	3400	SGC707_peak_35998	78	42	0.681787	0.684807	-	intergenic
ST7L	1	112550600	112552599	2000	Ctrl_peak_980	35	51	-0.750701	0.257951	protein_coding	other intron
ENSG00000187472	6	98767200	98769399	2200	Ctrl_peak_15112	35	51	-0.750701	0.257951	-	intergenic
TAAR5	6	132589800	132592399	2600	Ctrl_peak_15670	35	51	-0.750701	0.257951	protein_coding	promoter-tss
APBB1IP	10	26557600	26560399	2800	Ctrl_peak_21962	35	51	-0.750701	0.257951	protein_coding	other intron
LINC00838	10	33781000	33783599	2600	Ctrl_peak_22037	35	51	-0.750701	0.257951	-	intergenic
ENSG00000263159	16	4030200	4032799	2600	Ctrl_peak_29252	35	51	-0.750701	0.257951	lncRNA	promoter-tss
ENSG00000215869	1	104054600	104059999	5400	SGC707_peak_1248	115	65	0.612434	1.25431	-	intergenic
ENSG00000287421	3	106238000	106239399	1400	SGC707_peak_9587	41	18	0.973276	-0.293679	-	intergenic
PURPL	5	27238800	27240199	1400	Ctrl_peak_11727	22	36	-0.916165	-0.278917	lncRNA	1st intron
ENSG00000251293	5	120183600	120184799	1200	Ctrl_peak_13173	22	36	-0.916165	-0.278917	-	intergenic
RNF130	5	179911000	179912799	1800	Ctrl_peak_13837	22	36	-0.916165	-0.278917	protein_coding	other exon
SORBS1	10	95350000	95351399	1400	SGC707_peak_31323	41	18	0.973276	-0.293679	protein_coding	other intron
FOLH1	11	49146400	49147999	1600	SGC707_peak_32567	41	18	0.973276	-0.293679	protein_coding	other intron
LINC02698	11	115721200	115722799	1600	SGC707_peak_33622	41	18	0.973276	-0.293679	lncRNA	other intron
ENOX1	13	43518800	43520199	1400	Ctrl_peak_26489	22	36	-0.916165	-0.278917	protein_coding	other intron
LINC01500	14	58989600	58990799	1200	Ctrl_peak_28104	22	36	-0.916165	-0.278917	lncRNA	other intron
SERINC3	20	44494400	44495999	1600	SGC707_peak_43097	41	18	0.973276	-0.293679	protein_coding	tts
NHS	X	17663200	17664799	1600	SGC707_peak_44223	41	18	0.973276	-0.293679	protein_coding	1st intron
CHRDL1	X	110792600	110793999	1400	SGC707_peak_46264	41	18	0.973276	-0.293679	protein_coding	other intron
SMIM10	X	134977400	134978599	1200	Ctrl_peak_34508	22	36	-0.916165	-0.278917	-	intergenic
SUMF1	3	4282800	4286199	3400	Ctrl_peak_5533	61	82	-0.635484	0.965414	protein_coding	other intron
ENSG00000267922	19	46088000	46093999	6000	SGC707_peak_42548	123	70	0.602617	1.35284	-	intergenic
ZNF970P	12	37493600	37497799	4200	SGC707_peak_34360	99	55	0.637113	1.03445	-	intergenic
TUBBP11	3	103788600	103791599	3000	SGC707_peak_9526	82	44	0.686882	0.752623	-	intergenic
DDX18P4	5	98705400	98709399	4000	Ctrl_peak_12798	52	72	-0.67789	0.766248	-	intergenic
LINC02008	3	82182000	82185199	3200	SGC707_peak_8915	71	37	0.728703	0.537368	lncRNA	1st intron
ENSG00000288692	4	111168000	111172199	4200	SGC707_peak_13842	71	37	0.728703	0.537368	lncRNA	other intron
CTNNA3	10	67602400	67604799	2400	SGC707_peak_30979	71	37	0.728703	0.537368	protein_coding	other intron
ENSG00000264434	18	25475000	25477999	3000	SGC707_peak_41361	71	37	0.728703	0.537368	-	intergenic
RNU6-1229P	7	65026400	65027599	1200	Ctrl_peak_17217	20	33	-0.927685	-0.400728	-	intergenic
DBX2-AS1	12	45097000	45097999	1000	Ctrl_peak_25131	20	33	-0.927685	-0.400728	lncRNA	1st intron
DIPK1A	1	92903200	92905399	2200	Ctrl_peak_747	38	55	-0.741188	0.366245	protein_coding	other intron
PTH2R	2	208792800	208795799	3000	SGC707_peak_7081	63	32	0.765331	0.35924	protein_coding	other intron
TENM3	4	182206400	182208999	2600	SGC707_peak_15879	63	32	0.765331	0.35924	protein_coding	1st intron
LINC01470	5	152777000	152779399	2400	Ctrl_peak_13544	38	55	-0.741188	0.366245	lncRNA	other intron
ENSG00000223786	6	74195000	74197999	3000	Ctrl_peak_14633	38	55	-0.741188	0.366245	lncRNA	1st intron
OR4A6P	11	54951400	54954999	3600	SGC707_peak_32612	63	32	0.765331	0.35924	-	intergenic
BARX2	11	129447400	129450399	3000	Ctrl_peak_24520	38	55	-0.741188	0.366245	protein_coding	other intron
RNU6-330P	X	74663600	74666399	2800	SGC707_peak_45271	63	32	0.765331	0.35924	-	intergenic
ENSG00000260585	X	121897000	121899799	2800	Ctrl_peak_34255	38	55	-0.741188	0.366245	-	intergenic
FTLP17	1	104409400	104411199	1800	Ctrl_peak_880	27	42	-0.844059	-0.043447	-	intergenic
CD38	4	15857600	15859399	1800	Ctrl_peak_8214	27	42	-0.844059	-0.043447	-	intergenic
COX7C	5	86535600	86537399	1800	SGC707_peak_17767	48	23	0.848372	-0.0411903	-	intergenic
CHD1-DT	5	98980000	98981999	2000	SGC707_peak_18094	48	23	0.848372	-0.0411903	lncRNA	other intron
ENSG00000250650	5	116950400	116951999	1600	SGC707_peak_18546	48	23	0.848372	-0.0411903	-	intergenic
LINC01847	5	159840000	159841799	1800	Ctrl_peak_13627	27	42	-0.844059	-0.043447	lncRNA	other intron
ENSG00000226454	6	40613800	40615399	1600	Ctrl_peak_14156	27	42	-0.844059	-0.043447	-	intergenic
ENSG00000224092	9	1969200	1970799	1600	Ctrl_peak_20441	27	42	-0.844059	-0.043447	-	intergenic
GRM5	11	88718600	88720799	2200	SGC707_peak_33029	48	23	0.848372	-0.0411903	protein_coding	other intron
OTX2-AS1	14	56904200	56905999	1800	Ctrl_peak_28079	27	42	-0.844059	-0.043447	lncRNA	other intron
ENSG00000286872	15	83095200	83097399	2200	Ctrl_peak_29085	27	42	-0.844059	-0.043447	lncRNA	other exon
ENSG00000285896	X	8940800	8942999	2200	SGC707_peak_44075	48	23	0.848372	-0.0411903	-	intergenic
TBX22	X	79790800	79792799	2000	SGC707_peak_45375	48	23	0.848372	-0.0411903	-	intergenic
ULK4	3	41691200	41694199	3000	Ctrl_peak_5978	47	65	-0.676039	0.623696	protein_coding	other intron
RNU7-53P	5	130303400	130306599	3200	SGC707_peak_18842	75	40	0.695493	0.625301	-	intergenic
ENSG00000258558	14	30792000	30795199	3200	SGC707_peak_38285	75	40	0.695493	0.625301	lncRNA	other intron
ENSG00000258460	14	101302600	101305399	2800	SGC707_peak_39121	75	40	0.695493	0.625301	-	intergenic
ADGRL4	1	79250000	79251599	1600	Ctrl_peak_543	33	49	-0.777674	0.192691	protein_coding	other intron
PHLDB2	3	111882800	111884399	1600	SGC707_peak_9700	56	28	0.78769	0.189565	protein_coding	promoter-tss
NPBWR1	8	52869800	52872799	3000	SGC707_peak_26191	56	28	0.78769	0.189565	-	intergenic
ENSG00000254802	8	60974600	60977199	2600	Ctrl_peak_19138	33	49	-0.777674	0.192691	-	intergenic
PREX2	8	67912600	67914799	2200	Ctrl_peak_19265	33	49	-0.777674	0.192691	-	intergenic
RNU6-535P	10	7494000	7496599	2600	Ctrl_peak_21732	33	49	-0.777674	0.192691	-	intergenic
ODAD2	10	27980800	27983399	2600	SGC707_peak_30316	56	28	0.78769	0.189565	protein_coding	promoter-tss
OTOGL	12	80285800	80288199	2400	SGC707_peak_35278	56	28	0.78769	0.189565	protein_coding	other intron
ENSG00000287596	15	53369200	53371199	2000	SGC707_peak_39446	56	28	0.78769	0.189565	-	intergenic
RNA5SP471	19	31679600	31681799	2200	Ctrl_peak_31206	33	49	-0.777674	0.192691	-	intergenic
HMGN2P6	14	25260800	25271399	10600	Ctrl_peak_27753	130	163	-0.535698	1.97934	processed_pseudogene	tts
LINC02211	5	25310200	25315199	5000	SGC707_peak_16506	95	53	0.631019	0.978908	lncRNA	other intron
LINC02834	9	86711200	86715999	4800	SGC707_peak_29326	95	53	0.631019	0.978908	-	intergenic
ENSG00000240573	3	78091400	78092599	1200	SGC707_peak_8789	34	15	0.965344	-0.541376	lncRNA	other intron
RNU6-699P	4	66686400	66687399	1000	SGC707_peak_12721	34	15	0.965344	-0.541376	-	intergenic
ENSG00000248567	4	71842600	71843599	1000	Ctrl_peak_9249	17	30	-1.02346	-0.56049	-	intergenic
ENSG00000254394	8	82450000	82450999	1000	SGC707_peak_26828	34	15	0.965344	-0.541376	lncRNA	other intron
CLEC4E	12	8528600	8529599	1000	SGC707_peak_33876	34	15	0.965344	-0.541376	-	intergenic
ENSG00000278923	18	15048800	15049799	1000	SGC707_peak_41308	34	15	0.965344	-0.541376	-	intergenic
LINC01811	3	33953400	33956399	3000	Ctrl_peak_5874	50	69	-0.673026	0.708443	-	intergenic
MRPS22	3	139068200	139071399	3200	Ctrl_peak_7262	41	59	-0.733012	0.466984	protein_coding	1st intron
FAT1	4	186609000	186611999	3000	SGC707_peak_15911	67	35	0.725121	0.458322	protein_coding	promoter-tss
RNU7-53P	5	130404000	130406799	2800	SGC707_peak_18848	67	35	0.725121	0.458322	-	intergenic
ENSG00000227681	6	147946400	147949799	3400	Ctrl_peak_15917	41	59	-0.733012	0.466984	lncRNA	other intron
NPSR1-AS1	7	34510000	34515599	5600	Ctrl_peak_16633	96	123	-0.566697	1.56614	lncRNA	other intron
ENSG00000271696	7	58236800	58237199	400	SGC707_peak_23881	25	9	1.25338	-1.02212	-	intergenic
TPRG1	3	189303000	189307799	4800	Ctrl_peak_8000	68	91	-0.629126	1.11471	protein_coding	other intron
ELOCP27	18	4594800	4599799	5000	Ctrl_peak_30278	68	91	-0.629126	1.11471	-	intergenic
STARD7	2	96200400	96201199	800	Ctrl_peak_3572	15	27	-1.05114	-0.709912	protein_coding	other intron
RFC3P1	3	36159000	36159799	800	SGC707_peak_8213	31	13	1.03738	-0.684557	-	intergenic
MAGI1	3	65744000	65744999	1000	SGC707_peak_8541	31	13	1.03738	-0.684557	protein_coding	other intron
ENSG00000251574	5	104665000	104665799	800	SGC707_peak_18291	31	13	1.03738	-0.684557	lncRNA	other intron
OR4C50P	11	53355400	53356999	1600	SGC707_peak_32603	31	13	1.03738	-0.684557	-	intergenic
ENSG00000279438	11	91091800	91092599	800	Ctrl_peak_24028	15	27	-1.05114	-0.709912	TEC	tts
LINC00378	13	60658400	60659399	1000	SGC707_peak_36729	31	13	1.03738	-0.684557	lncRNA	1st intron
ENSG00000286328	18	41130600	41131399	800	SGC707_peak_41724	31	13	1.03738	-0.684557	-	intergenic
MIR8062	20	7433800	7434799	1000	SGC707_peak_42665	31	13	1.03738	-0.684557	-	intergenic
COMETT	7	116621200	116624399	3200	SGC707_peak_24781	84	45	0.689254	0.785369	lncRNA	other intron
DMD	X	32400200	32403999	3800	SGC707_peak_44608	84	45	0.689254	0.785369	protein_coding	other intron
ENSG00000285755	2	57367800	57369799	2000	SGC707_peak_4155	45	21	0.886086	-0.140937	lncRNA	other intron
ENSG00000290580	5	99240600	99242599	2000	SGC707_peak_18103	45	21	0.886086	-0.140937	-	intergenic
MSR1	8	16563400	16565199	1800	SGC707_peak_25691	45	21	0.886086	-0.140937	protein_coding	other intron
ENSG00000291185	9	14979800	14981399	1600	SGC707_peak_28500	45	21	0.886086	-0.140937	lncRNA	other intron
ASTN2	9	116537800	116539599	1800	SGC707_peak_29742	45	21	0.886086	-0.140937	protein_coding	other intron
FAM13C	10	59345800	59346999	1200	Ctrl_peak_22309	25	39	-0.847911	-0.146269	protein_coding	other intron
LINC00398	13	30833800	30835599	1800	Ctrl_peak_26304	25	39	-0.847911	-0.146269	-	intergenic
LINC02086	17	48679400	48680799	1400	SGC707_peak_40770	45	21	0.886086	-0.140937	lncRNA	promoter-tss
ENSG00000263745	18	2207800	2209399	1600	SGC707_peak_41133	45	21	0.886086	-0.140937	lncRNA	other intron
SNAP25-AS1	20	10121000	10122599	1600	SGC707_peak_42735	45	21	0.886086	-0.140937	lncRNA	other intron
ENSG00000276627	20	60767800	60769799	2000	Ctrl_peak_31757	25	39	-0.847911	-0.146269	lncRNA	tts
ENSG00000224630	X	144262600	144264199	1600	SGC707_peak_46990	45	21	0.886086	-0.140937	-	intergenic
ENSG00000249453	4	23971200	23976799	5600	Ctrl_peak_8342	71	94	-0.613697	1.16657	-	intergenic
ENSG00000285079	1	65690200	65692799	2600	Ctrl_peak_339	36	52	-0.738163	0.289503	-	intergenic
CYP51A1P1	3	82918000	82920399	2400	Ctrl_peak_6455	36	52	-0.738163	0.289503	-	intergenic
TMEM131L	4	153461600	153463999	2400	Ctrl_peak_10637	36	52	-0.738163	0.289503	-	intergenic
ENSG00000289520	4	176484200	176486799	2600	Ctrl_peak_11078	36	52	-0.738163	0.289503	-	intergenic
RN7SKP293	6	12376400	12378399	2000	Ctrl_peak_13968	36	52	-0.738163	0.289503	-	intergenic
ENSG00000225096	6	58321200	58324199	3000	Ctrl_peak_14404	36	52	-0.738163	0.289503	lncRNA	other intron
CASTOR3P	7	100232400	100234799	2400	Ctrl_peak_17588	36	52	-0.738163	0.289503	lncRNA	other intron
ZFPM2	8	105055800	105058599	2800	Ctrl_peak_19811	36	52	-0.738163	0.289503	protein_coding	other intron
SOX6	11	16415000	16417199	2200	Ctrl_peak_23123	36	52	-0.738163	0.289503	protein_coding	other intron
ENSG00000251293	5	120178000	120178799	800	SGC707_peak_18633	28	11	1.12989	-0.843505	-	intergenic
MTND2P30	1	80958000	80961199	3200	Ctrl_peak_575	44	63	-0.72591	0.561152	-	intergenic
ENSG00000287158	3	84297800	84300599	2800	Ctrl_peak_6500	44	63	-0.72591	0.561152	-	intergenic
ENSG00000240521	3	148919000	148921799	2800	Ctrl_peak_7433	44	63	-0.72591	0.561152	lncRNA	other intron
ENSG00000236864	3	187940200	187943799	3600	Ctrl_peak_7984	44	63	-0.72591	0.561152	lncRNA	other intron
ADAM20P3	4	187815000	187817999	3000	SGC707_peak_15939	72	38	0.710488	0.563238	-	intergenic
GPRC6A	6	116823200	116826199	3000	SGC707_peak_21651	72	38	0.710488	0.563238	protein_coding	other intron
ENSG00000275138	6	141066600	141070199	3600	SGC707_peak_22216	72	38	0.710488	0.563238	-	intergenic
ENSG00000286544	13	97796200	97799399	3200	Ctrl_peak_27526	44	63	-0.72591	0.561152	-	intergenic
ENSG00000280223	X	125985000	125987799	2800	SGC707_peak_46604	72	38	0.710488	0.563238	-	intergenic
ENSG00000232895	1	114189600	114192199	2600	SGC707_peak_1405	52	26	0.787498	0.0881559	-	intergenic
ENSG00000287980	1	118221600	118223999	2400	SGC707_peak_1476	52	26	0.787498	0.0881559	-	intergenic
SEC63P2	4	35393400	35395599	2200	Ctrl_peak_8594	30	46	-0.823668	0.0888878	-	intergenic
ENSG00000219867	6	91811600	91813399	1800	Ctrl_peak_14945	30	46	-0.823668	0.0888878	-	intergenic
ROR2	9	91646200	91648399	2200	Ctrl_peak_21317	30	46	-0.823668	0.0888878	protein_coding	other intron
PTPRQ	12	80414200	80416399	2200	SGC707_peak_35285	52	26	0.787498	0.0881559	protein_coding	other intron
DSC2	18	31064000	31065799	1800	Ctrl_peak_30514	30	46	-0.823668	0.0888878	protein_coding	other exon
RTTN	18	70153400	70155399	2000	SGC707_peak_42250	52	26	0.787498	0.0881559	protein_coding	other intron
LINC01204	X	45467200	45469399	2200	SGC707_peak_44910	52	26	0.787498	0.0881559	-	intergenic
FBLIM1P1	X	125614800	125617799	3000	SGC707_peak_46588	52	26	0.787498	0.0881559	-	intergenic
ARHGEF28P1	3	99274000	99278399	4400	Ctrl_peak_6773	56	77	-0.667951	0.864337	-	intergenic
LINC02353	4	32437400	32441199	3800	SGC707_peak_11847	88	48	0.663386	0.859783	-	intergenic
IFNA20P	9	21313600	21317799	4200	SGC707_peak_28609	88	48	0.663386	0.859783	-	intergenic
ENSG00000286537	13	54793800	54797399	3600	SGC707_peak_36518	92	51	0.640163	0.930555	-	intergenic
LINC00564	13	81178800	81183599	4800	Ctrl_peak_27137	60	80	-0.623705	0.935262	-	intergenic
STS	X	7769800	7773999	4200	SGC707_peak_44048	92	51	0.640163	0.930555	protein_coding	other intron
MCOLN2	1	84986800	84989999	3200	SGC707_peak_858	76	41	0.679046	0.649661	protein_coding	other intron
RNU6-329P	9	102268000	102271199	3200	SGC707_peak_29470	76	41	0.679046	0.649661	-	intergenic
NAV3	12	77490400	77493999	3600	Ctrl_peak_25655	48	66	-0.667738	0.648232	protein_coding	1st intron
XK	X	37723600	37727399	3800	Ctrl_peak_32981	48	66	-0.667738	0.648232	protein_coding	other intron
PKN2-AS1	1	87700400	87705599	5200	SGC707_peak_915	96	54	0.619196	0.998024	lncRNA	other intron
ENSG00000248567	4	71835200	71839799	4600	SGC707_peak_12876	96	54	0.619196	0.998024	-	intergenic
RN7SL201P	2	81930600	81933399	2800	SGC707_peak_4599	64	33	0.743767	0.388462	-	intergenic
PREX2	8	67904800	67907599	2800	SGC707_peak_26500	64	33	0.743767	0.388462	-	intergenic
ENSG00000235810	10	57708800	57710999	2200	Ctrl_peak_22291	39	56	-0.729784	0.395537	-	intergenic
HLCS	21	36895000	36897599	2600	Ctrl_peak_32164	39	56	-0.729784	0.395537	protein_coding	other intron
ENSG00000283380	X	20897000	20900199	3200	SGC707_peak_44268	64	33	0.743767	0.388462	lncRNA	other intron
UQCRFS1	19	29176200	29181199	5000	SGC707_peak_42480	101	56	0.639988	1.06143	-	intergenic
ENSG00000289086	3	150382200	150383799	1600	SGC707_peak_10360	42	19	0.930413	-0.248084	-	intergenic
PRIM2BP	6	60370400	60372399	2000	SGC707_peak_20184	42	19	0.930413	-0.248084	transcribed_unprocessed_pseudogene	other intron
AGAP5	10	73694200	73696199	2000	SGC707_peak_31012	42	19	0.930413	-0.248084	protein_coding	other intron
LINC00670	17	12562000	12563599	1600	SGC707_peak_40595	42	19	0.930413	-0.248084	lncRNA	1st intron
NLK	17	28068800	28070199	1400	SGC707_peak_40684	42	19	0.930413	-0.248084	protein_coding	1st intron
PLCB1	20	8488400	8489799	1400	SGC707_peak_42703	42	19	0.930413	-0.248084	protein_coding	other intron
NKAIN2	6	124761800	124765799	4000	SGC707_peak_21890	80	43	0.684396	0.719114	protein_coding	other intron
LINC01013	6	131982800	131986599	3800	SGC707_peak_22040	80	43	0.684396	0.719114	lncRNA	1st intron
ENSG00000231678	9	108740800	108744599	3800	SGC707_peak_29652	80	43	0.684396	0.719114	-	intergenic
SMIM15P1	X	42902200	42906199	4000	Ctrl_peak_33043	51	70	-0.665256	0.73159	-	intergenic
LINC02008	3	82186600	82188399	1800	SGC707_peak_8916	57	29	0.762744	0.222381	lncRNA	other intron
VGLL3	3	87011200	87013799	2600	SGC707_peak_9132	57	29	0.762744	0.222381	-	intergenic
BIN2P1	4	82242600	82244799	2200	Ctrl_peak_9439	34	50	-0.763856	0.225691	-	intergenic
CDH18	5	20046800	20049199	2400	SGC707_peak_16313	57	29	0.762744	0.222381	protein_coding	other intron
LINC00470	18	1265400	1267599	2200	Ctrl_peak_30224	34	50	-0.763856	0.225691	lncRNA	other intron
LINC03070	X	5665400	5668399	3000	Ctrl_peak_32347	34	50	-0.763856	0.225691	lncRNA	other intron
CYBB	X	37780200	37782399	2200	Ctrl_peak_32984	34	50	-0.763856	0.225691	protein_coding	1st intron
TPT1P13	X	121758200	121760399	2200	Ctrl_peak_34249	34	50	-0.763856	0.225691	-	intergenic
LINC01630	18	51588400	51593999	5600	SGC707_peak_41850	114	65	0.599848	1.24681	lncRNA	other intron
KLHDC7A	1	18488000	18490399	2400	SGC707_peak_35	49	24	0.816939	-0.00278236	-	intergenic
RNA5SP117	2	208990600	208992599	2000	Ctrl_peak_5095	28	43	-0.825701	-0.00464393	-	intergenic
FGF12	3	192304200	192306599	2400	Ctrl_peak_8058	28	43	-0.825701	-0.00464393	protein_coding	other intron
TBC1D19	4	26659800	26661399	1600	Ctrl_peak_8361	28	43	-0.825701	-0.00464393	protein_coding	other intron
NMU	4	55644400	55645999	1600	SGC707_peak_12362	49	24	0.816939	-0.00278236	-	intergenic
ENSG00000249892	4	59718000	59719799	1800	Ctrl_peak_8959	28	43	-0.825701	-0.00464393	-	intergenic
ENSG00000248853	5	121087000	121088999	2000	SGC707_peak_18639	49	24	0.816939	-0.00278236	-	intergenic
ST18	8	52219600	52221599	2000	SGC707_peak_26173	49	24	0.816939	-0.00278236	protein_coding	other exon
[truncated: 3,882 more rows]
