# Supplementary material for: PRMT3‐Mediated H4R3me2a Promotes Primary Age‐Related Tauopathy by Driving Tau Hyperphosphorylation in Neuron
Source: Adv Sci (Weinh). 2025 May 8;12(28):2506044. doi: 10.1002/advs.202506044 (PMC12302536; doi:10.1002/advs.202506044)
Supplement: Supplementary file 5 — Supporting Information [file ADVS-12-2506044-s004.xlsx]

## Sheet: Sheet1
miRWalk (Validated)	TargetScan	miRDB
ABHD18	TMSB4X	VASH2
FXR1	VASH2	COL19A1
SOCS7	SGPP1	GAN
PIK3R1	RHEBL1	KCNQ4
TWF1	MPC1	KLF5
CEP97	BCL2	EPHA4
HSPA8	RAB12	FBXO33
RNF6	TMEM55A	NFIC
ABCC12	KLF5	SOCS5
SEPTIN8	TCEAL1	FAM168B
FBXO28	UBE2W	TBC1D19
DTX4	PTF1A	DENND1B
SLC1A4	WRNIP1	BCL2
FAM47E-STBD1	KCTD9	DOC2A
PPP1R12A	RAB7A	PAXBP1
TBPL1	DOC2A	C18orf63
QTRT2	GEM	CAPRIN1
FRS2	GPHN	SLC12A2
SUPT7L	FAM168B	RAB12
GRID2	TBC1D19	IRS2
KIAA1191	PTBP1	TPCN1
SELENOS	T	IPO7
MPPED2	FBXO33	CPEB2
ARID1A	SPRY2	GLCE
TRIM38	KCNA4	ZNF521
CRIPT	LRRC57	AUTS2
LAMC1	KANK4	MPPED2
P2RY1	KIF7	KCTD9
TFAM	AZIN1	DACT1
STC2	BTAF1	UTRN
CDKN1B	AL590483.1	MEF2C
RPS6KA5	RBBP7	CCDC189
KDM2B	CADM2	SH3KBP1
ADAM10	B3GAT2	RICTOR
MTPN	GRHL3	IRX2
IGF1R	MPPED2	OTX2
CXCL12	MFHAS1	PTBP1
GRIK3	MAP3K7	KLHL5
CD36	KCNQ4	HEY2
	PAXBP1	KCNH7
	ANKRD13C	SMAP1
	PFN2	UBE2W
	NRG3	BACH2
	SOCS5	NFIA
	PHF3	CPSF2
	DCC	PIP4P2
	KCNH7	PIGA
	ANO8	GPR158
	CAP1	BTAF1
	HECTD2	CADM2
	WWP1	KCNA1
	ALDH3A2	KCNB1
	FERMT2	TBX3
	ANKRD29	PKHD1
	GNAI1	PHF13
	TLR4	GABRB2
	PPP4R2	OXR1
	KCNMB2	CAP1
	CALM2	ARNTL
	KPNA5	UNC5C
	TBX3	SBNO2
	ZFP37	TBC1D8B
	OTX2	YIPF2
	LIN54	CDK19
	ABLIM3	WRNIP1
	NBEA	TFPI2
	XYLT2	SPTBN4
	PCDH8	DDX58
	PANK1	BCL11A
	CTTN	ARMH4
	OXR1	AZIN1
	IPO7	IMPAD1
	PVRL3	FXR1
	BTG3	C21orf91
	ARNTL	MPC1
	ITM2B	ATAD2B
	TBPL1	INO80D
	TMEM110	SATB1
	DACT1	FERMT2
	FXR1	IGLON5
	BNIP2	TESK2
	VEZF1	REST
	REST	KANK4
	SLC5A7	IKZF1
	AC022498.1	LRRC57
	SPRED1	PRKG1
	SPOPL	ACVR2A
	IRS2	RCOR1
	SYN1	MRAP
	MEF2C	CBLL2
	NTF3	DYNLT3
	SYT4	SPOPL
	STT3A	PDS5A
	DPP4	CRY1
	KLHL5	NBEA
	ZNF366	UNC5A
	BRINP1	CNTNAP1
	ADO	SGIP1
	HOXC12	CLCN5
	LEPROTL1	SESTD1
	ZNF521	WWP1
	RCOR1	TLR4
	CCDC144A	NRG3
	IMPAD1	GTF3C3
	GLCE	UTP23
	ZDHHC20	PTF1A
	RPL36A-HNRNPH2	PFN2
	TEK	ZNF644
	STK4	BICC1
	TMEM64	MDFIC
	LIMS1	SETD9
	FNBP4	SGK3
	PIGV	PDE12
	RASGRP1	CRTC1
	GABRB2	RNFT1
	CLDN18	ANK3
	C21orf91	PPIP5K2
	PURA	TIGD1
	ACSL6	ARID1A
	HCFC2	KCNA4
	TCEB1	PLSCR5
	RP11-770J1.4	RAB11FIP2
	SPESP1	SEMA3A
	N4BP2L2	PDE4D
	RAB2B	TMSB4X
	MYH3	USP6NL
	SEMA3A	HECTD2
	USP6	N4BP2L2
	CPEB2	FOXR2
	CYSLTR1	TMEM56
	MTRF1L	MBTD1
	SYDE1	CNTN5
	HOXA11	ZZEF1
	C11orf87	RAB7A
	ING2	AURKA
	DLL4	TAOK1
	SUMO2	PTPRE
	CEP97	PDE6C
	NLGN1	GRHL3
	PDE7A	ZDHHC6
	PIGA	VEZF1
	NT5DC1	SPRY2
	CNTN4	SLC16A7
	RAB21	PAIP1
	CAPRIN1	DAAM1
	DCLK1	ZNF711
	OSMR	AGAP1
	GAN	EFCAB7
	CA5B	EEF1AKMT2
	ARMC8	TTN
	SATB1	ADO
	KLHL28	PHF3
	GABRB3	TAF1
	TTC37	ADD1
	GDF6	SERTAD2
	KREMEN1	HECW2
	DOCK9	SOCS2
	PELI1	KCNIP4
	MTDH	SGTB
	FAM160B1	ZEB2
	SLAIN2	SRSF11
	DEXI	DCAF5
	SBNO2	PCDH7
	ZDHHC2	TCEAL1
	HIF1A	SLCO5A1
	DNAJB4	KCNMB2
	GPCPD1	CACNA1C
	SKI	ADAM23
	TBR1	UBFD1
	RP2	GRIP2
	RNF19A	CEP97
	BRMS1L	RAI14
	SIRT1	ZNF454
	CABP7	DARS
	FBXO28	FAM214A
	USP36	PRKAA1
	XYLT1	PPP1R12A
	FOXJ3	RBM41
	ADD1	ZDHHC15
	SIM1	ETNK1
	AIDA	ENPP4
	PRKAB2	FAM168A
	IGFBP3	KREMEN1
	DAAM1	RNF7
	DARS	SYN1
	TMEM56	VGLL3
	UNC5A	MAGEA6
	CDH10	SF3B1
	RALGPS2	OR2L13
	IKZF1	DPP4
	AGO3	KCNK3
	EIF4E3	MGAM
	TMEM170B	SGPP1
	HSDL2	SORL1
	BACH2	MAGEA3
	GJD2	ABLIM3
	KCNC4	MFHAS1
	NUFIP1	RTN4RL1
	CNTN5	PABPC4L
	KCNC3	DCLK1
	SOST	NPTN
	CPSF2	AGO3
	SERBP1	DSC1
	LHX1	ACSL6
	RICTOR	ABHD13
	ROCK1	RB1CC1
	ADAMTS8	ZNF135
	PAQR3	ANO8
	EPHA4	AMPH
	C9orf40	ACTN4
	UBQLN2	LHFPL6
	PDP2	ADAMTS8
	RAPGEF4	DTNA
	MITF	TACC1
	H3F3B	DZIP1L
	KIAA0247	LEPROTL1
	RBAK	PCDH8
	IGLON5	RABGAP1
	PDE10A	FAM216B
	ELF2	FMR1
	FAXC	SPTLC3
	CDK19	SMURF1
	TRHDE	DOCK9
	OTUD4	PELI1
	JAK1	SOX6
	PCDHGB6	STIM2
	PCDHGB7	DAGLA
	LYRM2	MON2
	ATP2C1	GPM6A
	DDIT4	GRB2
	ETV1	GEM
	TACC1	KCND1
	PROX1	SLC9A9
	C1GALT1C1	XYLT2
	ACVR1C	DNAJB11
	CALN1	HS3ST5
	UBE2Z	KCNJ16
	ST8SIA4	SYT4
	SH3KBP1	FER1L5
	MOSPD1	PRDM2
	ADC	SIX4
	SSBP3	FAM160B1
	PHF7	BTG3
	RAB11FIP2	ANO5
	MON2	PLA2G4A
	DSE	ZCCHC14
	AZI2	SLAIN2
	CHRM2	BAHCC1
	RAP2C	DDX18
	CRBN	PTPN14
	SRSF10	SALL4
	NMNAT2	RNF19A
	ABHD13	KDSR
	GPC6	RBFA
	PRKAR2B	SS18
	KDM2B	ZNF677
	ATP11A	VWA5B2
	KIF2A	OGFOD1
	TNFAIP3	IGF1R
	AMMECR1	ATXN7
	NR4A3	IFFO2
	MIOS	SCN3A
	MFN1	CNKSR2
	USP44	BMPR1B
	MBNL2	LGSN
	SS18	KCTD1
	SAR1B	FOXO3
	SERTAD2	NLGN1
	SLC44A1	GDF6
	PRRC1	STIMATE
	HECW2	TAGLN3
	KCND1	CCDC152
	MED13L	HIPK1
	ELL2	HPS6
	CNTNAP1	DSTN
	KPNA3	NAV2
	INA	ALDH8A1
	KCNQ3	ERRFI1
	APPBP2	PRKAB2
	KDM5C	MED13L
	XKR4	DSG1
	TSC22D1	SLC4A4
	SP3	PIK3R1
	TMX1	PDE10A
	PPP6C	SLC9A4
	GRID2	FANCF
	RBM26	VSTM2A
	NFIC	RALGPS2
	UNC5C	BMPR1A
	NFIA	ANKRD42
	FZD3	DCC
	PRDM16	STARD13
	RPL22	KIAA1210
	JPH3	TRMT9B
	UBE2G1	GPHN
	PKHD1	E2F3
	HNRNPK	ZNF660
	RHOU	CREB5
	GABRA4	RCCD1
	CIC	PIGV
	TYRP1	ADD3
	RASGRF2	NFATC2
	KIAA2022	TRMT11
	RNF144A	FBXO8
	RPS6	GFPT2
	HOMER1	ZBTB43
	ROR1	CBFB
	MYCBP	OSMR
	FBXO45	JOSD1
	GFPT2	CC2D2A
	CIB2	RPS6KA5
	DTX3	CATSPERE
	PLEKHM1	TIMMDC1
	STRN	PHKB
	NMT2	DTX3
	CBX5	ING2
	EBF1	TMOD2
	TCF4	SH3TC2
	HS3ST3A1	ZBTB34
	PTPRE	ZNF286B
	ZDHHC1	TCERG1L
	DTX4	SNTB2
	HEY2	C6orf106
	SLC7A14	HCFC2
	DESI2	PPP6C
	FAF1	FAXC
	ZBTB34	RNGTT
	SPHK2	ZFP3
	SIGMAR1	ATG5
	APC	RTN4
	FAM168A	SYNPO2
	PEX5L	TTYH3
	PIK3R1	FBXO30
	SLC16A7	LRRC8B
	KLF7	ZDHHC2
	CLCN5	ELF2
	UPP2	FNDC1
	LPP	ROR1
	UBR7	TTLL7
	CELF6	FRMD6
	HOXC8	MAP2K6
	TTC28	ENKUR
	PDE4D	PSMA8
	GRIK2	LYSMD4
	VAMP2	FBXL17
	DDX6	SKI
	TPCN1	RUNX2
	KCNB1	FBXO48
	MYCL	PRTG
	SNTB2	NPR2
	ERI2	FOXD1
	INO80D	KIF3A
	RBM7	C17orf75
	SMARCD2	ZNF148
	KCNK3	RHEBL1
	ANK3	PCDHGB7
	LAMC1	PCDHGA10
	YIPF2	PDE7A
	RAVER2	NAAA
	CFL2	UNKL
	PRKG1	KIF7
	ZZEF1	PCDHGA3
	SLC26A4	PCDHGA9
	EFHD2	TXNDC11
	IGF1R	PROX1
	BRD4	C9orf40
	ASB7	PCDHGB6
	RGS17	DMD
	AMOT	PCDHGA12
	KPNA4	HDLBP
	KDSR	PCDHGA2
	MAPK1IP1L	SHC1
	ACVR1B	DYRK2
	MBNL3	PCDHGA1
	GALNT3	FBXO28
	AC012123.1	ABHD18
	JOSD1	PCDHGB3
	E2F3	ITPR1
	POU6F2	PCDHGC5
	C6orf120	PCDHGA7
	ZNHIT6	ITGBL1
	UBE2J1	AMER2
	TAOK1	KLHDC2
	STEAP2	PCDHGA8
	HAPLN1	PCDHGA11
	AUTS2	GNPDA2
	TBC1D30	PMP2
	IQCK	PCDHGC3
	ZDHHC23	DESI2
	VCL	PCDHGA5
	ME1	PDP2
	RANBP2	LRRC58
	ARHGEF6	NIP7
	SUN2	MSI2
	ZNF703	PHTF1
	KLF3	ZDHHC1
	FAM133B	ARPP21
	PLEKHA3	SETDB2
	JAKMIP3	ATP11A
	ZEB2	RPL22
	TBX2	TBR1
	C6orf106	ARMC8
	FAM124A	PPP2R5E
	ELK4	BLOC1S6
	YTHDC1	YIPF6
	RAB5B	RBM26
	AKT3	SPRED1
	MYLK3	AHR
	PIANP	USP9X
	SPTBN4	CATSPERB
	SYNCRIP	ZFP1
	KIAA2018	SLC36A2
	BTBD7	CTTNBP2NL
	ZNF654	APBB2
	NFATC2	C6orf118
	AEBP2	KCNAB1
	FOXO3	SUSD6
	GPR37	PTCH1
	KCNA6	FAS
	FBXL4	SLC39A8
	RP11-1055B8.7	CXADR
	SMURF1	PRDM16
	TGFBR2	ARID4A
	KLHL3	PLEKHM1
	ITPRIPL2	ANKRD46
	NAA50	GOLIM4
	EEF2K	DCHS2
	MTMR12	F2R
	GPR4	SNX25
	APBB2	ZNF485
	CHUK	FUT9
	NFATC3	PTGFRN
	GRIK3	NFYB
	PAX2	SLC40A1
	CACNA1C	RYR3
	TTYH3	LYST
	KLF13	RAB2B
	GUCY1A2	GABRB3
	KCTD16	E2F8
	MAP2K6	MAGEA1
	HCN1	RAB21
	KIAA0556	DEF8
	MBTD1	LAMC1
	SLCO5A1	ANOS1
	NFASC	RAPGEF2
	FAM210B	MRGPRX3
	MYEF2	PACRG
	DPY19L1	TMEM26
	ATXN1L	SPIRE1
	SLC4A4	ADAM10
	GAB1	ZNF180
	MTF1	DPP8
	GPR124	HOMER1
	RORB	PURA
	NDST4	RIOX2
	WDR17	ZCCHC2
	SCN4B	TTC28
	ACVR2A	NYAP2
	AGPAT6	EBF1
	ABAT	APC
	GJA9	MAP3K7
	ROBO2	GLYATL3
	JHDM1D	SAMD9
	PKIB	REXO2
	TESK2	CNMD
	DTNA	PHLDA1
	CDYL2	ZFHX4
	ICK	C12orf73
	PDP1	SP3
	LDLRAD4	PLEKHG2
	EFNA3	CLRN1
	FAT3	CMIP
	FAM175A	EPM2AIP1
	NAPG	ITSN2
	PLEKHA6	SIX1
	UBFD1	NFAT5
	ZBTB43	NEDD1
	NPAS3	SEMA5A
	PCDHGA11	LRP6
	SENP7	SLC7A11
	SOX6	PCLO
	DUSP3	MAF
	C8orf44-SGK3	MARF1
	HDLBP	FRMD5
	NFYA	NOVA1
	PCDHGA12	ETV1
	PCDHGA6	DPY19L1
	PCDHGA10	PLCB1
	SYT9	UBE2Z
	PCDHGB1	NOLC1
	PCDHGB4	KLF7
	PPP1R12B	USP28
	PCDHGA1	KCNA6
	PCDHGA8	SERBP1
	PCDHGA9	RBBP7
	STXBP5L	QKI
	CACNA1D	RASGRF2
	PCDHGA7	GRIK2
	PCDHGC5	C8orf33
	TENM1	ZNF302
	PCDHGB3	CDC42
	SCN5A	ROBO2
	PCDHGA2	ANGPTL2
	PCDHGA4	C8orf44-SGK3
	ZBTB7A	TSHZ1
	DAGLA	SAR1B
	PCDHGB2	JAKMIP2
	ANKRD52	CKAP4
	PCDHGA5	SOST
	PLCE1	ERCC6
	PCDHGC3	SLC44A3
	PCDHGC4	RYR2
	PCDHGA3	FPGT
	NAV1	TENM1
	ACTN4	BICD2
	NEUROD4	SULT4A1
	AP5M1	MTRF1L
	PANK3	AKAP5
	ZC3H12C	CD1A
	KIAA1549	FOXJ3
	GATAD2A	STAT5A
	CRTC1	ZNF555
	ETNK1	NCOA2
	CYTH3	TRDN
	PHF21A	IQCK
	PAPPA	ZCCHC24
	FRMD5	BPTF
	USP31	SCN5A
	MARCH9	ERO1B
	AGO1	GLRB
	DCP2	SEMA4F
	RASA1	MAST4
	DAB2	FAT3
	PTGFRN	ACSL4
	PBXIP1	SPARCL1
	ARL5B	NUPL2
	C3orf14	UEVLD
	MBD6	VPS36
	KIAA1522	PLEKHA3
	PSMA5	SEPHS2
	C17orf75	USF3
	EPHB2	PANK1
	RAD51D	COLCA2
	RAI14	FAM76B
	MYO5A	ROCK2
	ZNF644	BRINP1
	SGK3	APPBP2
	KIAA1244	BCLAF3
	GMEB1	TMEM170B
	SORL1	ANKRD13C
	ADAM19	TRIM36
	RAP2B	SNAI1
	SPEN	CORO2A
	VLDLR	ADAM19
	SAMD12	JAG1
	BNC2	NRP1
	HTR1F	CTNND1
	KMT2D	CIC
	UBN2	WNK1
	SESTD1	RNF169
	DLGAP4	CHML
	SEL1L3	TMEM64
	ATAD2B	GNAI1
	ARHGEF40	QDPR
	SP8	PKIB
	HECW1	SGMS2
	USP9X	ITM2B
	RNF217	PCDHA9
	SGMS2	NDFIP2
	CCND2	MAP3K1
	HIPK2	RAB33B
	RTN4RL1	NAV1
	NEK9	GNRHR
	RIMKLA	SLC44A1
	SYT10	MTFR1
	OTUD7A	GRIK4
	UBE2K	VCL
	RPS6KA5	XIAP
	FRS2	MCL1
	ADAT2	MAGEA4
	LIPC	MSTN
	BSN	FAM84A
	ZNRF2	SLC5A7
	C20orf112	CHD7
	ARIH1	ADRA1A
	RBBP5	NTF3
	PDS5A	LSM1
	FURIN	C2orf49
	CKAP4	ZFY
	CDH6	PCDHB14
	SUGT1	SPHK2
	MDN1	IFIT5
	FAM177A1	SGCZ
	IFFO2	STOM
	SCRT2	GABRA4
	MKNK2	CLDN18
	RNF26	MAP3K8
	ZMIZ1	CACNA1I
	RAD54L2	GRSF1
	XKR7	GIMAP1
	ZBTB10	FSD2
	ANK1	TOX
	WNK3	PHC3
	SEMA4G	ADAMTS18
	NUDT4	PCSK5
	TMEM151B	THAP6
	SH3BP4	MAML2
	CAPN15	NRIP1
	TP53INP2	AZI2
	KCNK12	PPM1K
	GRIK4	FURIN
	DOT1L	NAA15
	SNPH	CEP162
	CDH4	ATP2C1
	SH2B3	LATS1
	BPTF	SIGMAR1
	BEND4	NF1
	CRNKL1	PRKAR2B
	CHD7	UBE2K
	ERO1LB	ATRNL1
	ZBTB26	SP4
	ZNF704	TBXT
	ZCCHC14	CREBRF
	DCAF5	MAK
	NEBL	ABI1
	NCAM2	KCNQ3
	OTUD7B	VLDLR
	ANKRD50	TRAPPC3L
	ANKRD33B	SUN2
	FLRT2	IGF1
	CCNT1	RPL36A-HNRNPH2
	RFFL	GPR26
	RAD51L3-RFFL	CBR4
	PALM2	FGL1
	ZNF793	GPAT4
	BAG4	CNTN4
	MSI2	ZNF260
	PKNOX2	LSM8
	KDM5A	FKBP5
	EBPL	TEK
	KRAS	NEUROD6
	PXDN	NR4A3
	NDUFB9	BNIP2
	NFE2L3	OTUD7B
	LNPEP	HNRNPK
	UNKL	FAM104B
	FAM102A	GRID2
	ACAP3	ZNF211
	SCML2	GALNT3
	SEMA4F	XYLT1
	VAMP4	ZFP37
	USP49	PRKX
	ZNF652	KDM6A
	MAPRE2	SLC10A7
	TXLNG	WWC2
	ARNT	HECW1
	CCDC50	USP15
	CCSER2	NEK2
	HMCES	SH3GL2
	ZBTB7B	JAKMIP3
	DYRK2	CBX5
	SUV420H1	KIF2A
	PHKB	CELF6
	DMD	SORBS2
	THAP2	HSPA2
	IGSF10	ADAM22
	PSD3	ATP6V0A2
	LITAF	FOXP1
	SLC25A12	MDGA2
	GTDC1	AFF2
	PXMP4	YES1
	PPIL2	DCDC1
	ACOT13	NFE2L2
	SGIP1	GPCPD1
	RGS7BP	EIF4E2
	ORC4	NEXMIF
	ALG14	EGR3
	PTPN3	GABRG3
	ATP2B2	ZDHHC20
	ORC6	CTTN
	OMD	ANK1
	DVL3	PCDHGC4
	ZBTB20	CHMP3
	NEUROD2	AGL
	KCNK10	PCDHGB1
	PAM	ME1
		MDN1
		PCDHGB4
		GPR85
		API5
		PCDHGA6
		ASB7
		RANBP2
		DACH1
		PCDHGB5
		GPR37
		TMEM260
		ARID2
		PGR
		PCDHGB2
		RASA1
		H3F3C
		CACNB4
		ITPRIPL2
		RNF103-CHMP3
		DISC1
		PCDHGA4
		NUDT4
		DGKH
		NR3C2
		LIN54
		MICU3
		MTMR12
		C1GALT1C1
		IKZF2
		PIK3C2A
		ZNF286A
		SPRY3
		KL
		NEK6
		TCF4
		C4orf19
		C9orf47
		ANGPT1
		CLVS1
		DMRT2
		ASCC3
		CARMIL1
		PMAIP1
		GPC6
		STT3A
		FGD6
		ABCE1
		TKTL1
		ZNRF2
		COBL
		ARMCX3
		AMMECR1
		ZCCHC12
		TMEM215
		GATM
		INHBB
		CIB2
		ZC3H12C
		CDH10
		TTC37
		PAPOLB
		ZNF366
		MCM9
		45541
		FXYD3
		KIAA0556
		PRMT2
		SELENOI
		MYCBP
		C11orf71
		ITPRIP
		YTHDF3
		ZNF703
		SGCD
		ZNF226
		VPS54
		ZNF41
		JADE1
		ZNF248
		TRAPPC10
		RBBP9
		CABP7
		CCDC50
		BEND7
		DYRK1A
		RAD51C
		SACS
		ANKRD50
		NFATC3
		NAPEPLD
		DPH6
		SIRT1
		CHM
		PHIP
		PAPPA
		DLGAP4
		DAPK1
		USP31
		INPP5B
		AIDA
		SYN2
		DCP2
		ACAP3
		SNRPB2
		LRRC6
		CELF5
		HAPLN1
		NETO1
		KLHL28
		FAM124A
		XPNPEP3
		AGAP6
		RASSF6
		CHD9
		ALDH3A2
		BEND4
		GBE1
		USP49
		ANKRD52
		ITK
		DZIP3
		GRIP1
		GOLT1B
		ATP2B2
		EIF5A2
		ZNF84
		HS2ST1
		IPO8
		ZNF548
		PIK3C2G
		GFPT1
		ELL2
		PTPRT
		DTX4
		CD28
		DEXI
		MTF1
		MYEF2
		C10orf25
		RALA
		FLT1
		RBAK
		PDCD2
		TNFSF8
		ELK4
		C10orf88
		DDIT4
		TOPORS
		KIAA1522
		PAN3
		FCRL5
		AGAP4
		ANKRD29
		NAGK
		FNBP4
		KIAA0319
		ZNF181
		ZNF761
		NAMPT
		NFIB
		UTY
		AGAP5
		SEMA4G
		MAPRE2
		PIH1D3
		TOR1AIP1
		SH3BP4
		GAB1
		C1QTNF9
		DSG2
		ZNF75A
		NCAPH
		DERL2
		CACNA2D1
		C9orf116
		ZSCAN31
		MYCL
		USP36
		AGO1
		GLIPR1L2
		CFAP47
		FASTKD2
		SYT10
		F7
		LNPK
		AGPS
		SAMD9L
		ZNF652
		B4GALT1
		SYT9
		SAMD12
		MYO5A
		ZNF585A
		DUOX1
		TGFBRAP1
		LDLRAD4
		AKR1C2
		CA5B
		BRD1
		CMTM4
		PTPN2
		CCSER1
		GRB14
		SPART
		USP44
		SOX30
		FPGT-TNNI3K
		PPP1R12B
		EARS2
		PRDM11
		UBTD2
		EHD3
		FAM102A
		CCNT1
		ZNF175
		MTDH
		SMARCD2
		TMTC3
		TNNI3K
		RERGL
		FRMPD4
		IL22RA2
		SSBP3
		ZMIZ1
		ZNF217
		CAPN15
		ITGB8
		ATP2B4
		CD93
		PDE1A
		HTATSF1
		CBLIF
		NHS
		LMO3
		DCLRE1C
		PUM2
		MRPL43
		UBN2
		FZD3
		EFCAB1
		ADGRA2
		TMEM196
		PLCXD3
		SHISA9
		WLS
		CALCRL
		RUFY2
		ZNF438
		WDR47
		OPN5
		CDH13
		PRKCZ
		MITF
		CNOT4
		PLEKHA2
		GDAP2
		MIER1
		TAGAP
		STK4
		RCHY1
		RECK
		CUL4A
		DOT1L
		C9orf62
		ELOC
		C1orf226
		ZNF793
		KIAA1211
		ICK
		CXCL12
		EFHC2
		RNPEP
		RAB3C
		SLC7A6
		ZNF426
		TTC33
		APPL1
		PTPN3
		ZNF24
		AKT3
		DNAJB4
		KLHL6
		MMP16
		CAPS2
		OTUD4
		DHX58
		UBL3
		FLI1
		AFF1
		BOD1L1
		TMEM163
		ARRDC3
		DUSP3
		IKZF5
		TMC7
		NTRK2
		ATP8B1
		DNAJB3
		OTULINL
		PLPPR4
		BSN
		C5orf24
		SLC1A4
		PCDH9
