# Supplementary material for: PRMT3‐Mediated H4R3me2a Promotes Primary Age‐Related Tauopathy by Driving Tau Hyperphosphorylation in Neuron
Source: Adv Sci (Weinh). 2025 May 8;12(28):2506044. doi: 10.1002/advs.202506044 (PMC12302536; doi:10.1002/advs.202506044)
Supplement: Supplementary file 6 — Supporting Information [file ADVS-12-2506044-s001.xlsx]

## Sheet: Key Resource Table
KEY RESOURCES TABLE
REAGENT or RESOURCE	SOURCE	IDENTIFIER
Antibodies
PRMT3 Antibody (PRMT3-367)	Santa cruz	Cat# sc-59649 RRID: AB_2253058
PRMT3 Polyclonal Antibody	EPIGENTEK	CAT# A70419-050 RRID: N/A
Anti-PRMT3 antibody [EPR13279]	Abcam	CAT# ab191562 RRID: N/A
HRP-conjugated GAPDH Monoclonal antibody	proteintech	Cat# HRP-60004 RRID: AB_2737588
HRP-conjugated Beta Actin Monoclonal antibody	proteintech	Cat# HRP-60008 RRID: AB_11171102
Histone H4R3me2a (asymmetric) antibody (pAb)	Active motif	Cat# 39705 RRID: AB_2793313
Anti-Histone H4 antibody	Abcam	Cat# ab10158 RRID: AB_296888
Anti-Iba1	WAKO	Cat# 019-19741 RRID: AB_839504
Iba1 Antibody (1022-5)	Santa cruz	Cat# sc-32725 RRID: AB_667733
Anti-GFAP antibody [2A5]	Abcam	Cat# ab4648 RRID: AB_449329
Anti-NeuN antibody [1B7]	Abcam	Cat# ab104224 RRID: AB_10711040
MAP2 Antibody	CST	Cat# 4542 RRID: AB_10693782
Asymmetric Di-Methyl Arginine Motif [adme-R] MultiMab® Rabbit mAb mix	CST	Cat# 13522 RRID: AB_2665370
Anti-Tau (phospho S396) antibody [E178]	Abcam	Cat# 32057 RRID: AB_778254
Anti-Tau (phospho S404) antibody [EPR2605]	Abcam	Cat# ab92676 RRID: AB_10561457
Phospho-Tau (Thr181) (D9F4G) Rabbit mAb	CST	Cat# 12885 RRID: AB_2798053
Phospho-Tau (Ser202, Thr205) Monoclonal Antibody (AT8)	Thermo	Cat# MN1020 RRID: AB_223647
Tau Monoclonal Antibody (TAU-5)	Thermo	Cat# AHB0042 RRID: AB_2536235
Tau (D1M9X) XP® Rabbit mAb	CST	Cat# 46687 RRID: AB_2783844
Anti-Synapsin I antibody [EPR23531-50]	Abcam	Cat# ab254349 RRID: AB_2920663
PSD95 antibody PDZ domain	Synaptic Systems	Cat# 124011 RRID: AB_2619799
Phospho-GSK-3β (Ser9) (D85E12) XP® Rabbit mAb	CST	Cat# 5558 RRID: AB_10013750
Anti-GSK3 beta (phospho Y216) + GSK3 alpha (phospho Y279) antibody [EPR933Y]	Abcam	Cat# ab68476 RRID: AB_10013745
GSK-3β (D5C5Z) XP® Rabbit mAb	CST	Cat# 12456 RRID: AB_2636978
Phospho-Akt (Ser473) (D9E) XP® Rabbit mAb	CST	Cat# 4060 RRID: AB_2315049
Akt (pan) (C67E7) Rabbit mAb	CST	Cat# 4691 RRID: AB_915783
IGF-I Receptor β (D23H3) XP® Rabbit mAb	CST	Cat# 9750 RRID: AB_10950969
Phospho-DRP1 (Ser616) (D9A1) Rabbit mAb	CST	Cat# 4494 RRID: AB_11178659
Phospho-DRP1 (Ser637) (D3A4) Rabbit mAb	CST	Cat# 6319 RRID: AB_10971640
DRP1 (D6C7) Rabbit mAb	CST	Cat# 8570 RRID: AB_10950498
MFF (E5W4M) XP® Rabbit mAb	CST	Cat# 84580 RRID: AB_2728769
OPA1 (D6U6N) Rabbit mAb	CST	Cat# 80471 RRID: AB_2734117
Mitofusin-1 (D6E2S) Rabbit mAb	CST	Cat# 14739 RRID: AB_2744531
Mitofusin-2 (D1E9) Rabbit mAb	CST	Cat# 11925 RRID: AB_2750893
β3-Tubulin (D71G9) XP® Rabbit mAb	CST	Cat# 5568 RRID: AB_10694505
FBXO28 Polyclonal antibody	proteintech	Cat# 24282-1-AP RRID: AB_2879469
Anti-MSK1 (RPS6KA5) Rabbit pAb	Servicebio	Cat# GB11857-100 RRID: N/A
Biological samples
Human cortical brain tissue	National Human Brain Bank for Development and Function, China	N/A
Chemicals
SGC707	MedChemExpress	Cat# HY-19715
XY1	MedChemExpress	Cat# HY-19714
okadaic acid	J&K Scientific	Cat# 288967
TritonX-100	Sigma-Aldrich	Cat# V900502
Fetal Bovine Serum (FBS)	Thermo Fisher Scientific	Cat# 10099141C
Dulbecco's Modified Eagle Medium (DMEM)/ F12 1:1	Hyclone	Cat# SH30023.01
MEM/EBSS	Hyclone	Cat# SH30024.01
Neurobasal Medium	Thermo Fisher Scientific	Cat# 21103049
B27 Supplement	Thermo Fisher Scientific	Cat# 12587010
L-Glutamine	Thermo Fisher Scientific	Cat# 25030149
Penicillin/Streptomycin	Thermo Fisher Scientific	Cat# 15140122
Trypsin 0.25% (1X) Solution	Hyclone	Cat# SH30042.01
Opti-MEM™ I	Thermo Fisher Scientific	Cat# 31985062
LipofectamineTM RNAiMAX	Thermo Fisher Scientific	Cat# 13778150
Bovine Serum Albumin (BSA)	Sigma-Aldrich	Cat# A1933
Protease Inhibitor Cocktail	Roche	Cat# 04693132001
Pahalloidin	Thermo Fisher Scientific	Cat# A12379
JC-1	MedChemExpress	Cat# HY-15534
DAPI	Solarbio	Cat# C0065
TRIzol	Thermo Fisher Scientific	Cat# 15596018
glutaraldehyde	Sigma-Aldrich	Cat# 49629
Thioflavin S	MedChemExpress	Cat# HY-D0972
PrimeScriptTM RT Master Mix	Takara	Cat# RR036A
TB Green Premix Ex TaqTM Ⅱ	Takara	Cat# RR820A
DNase I	Roche	Cat# 10104159001
Dimethyl Sulfoxide Anhydrous (DMSO)	Sigma-Aldrich	Cat# D2650
Poly-L-lysine solution	Sigma-Aldrich	Cat# P4707
PVDF Transfer Membrane	Millipore	Cat# IPVH00010
Immobilon Western HRP Substrate	Millipore	Cat# WBKLS
RIPA buffer	Solarbio	Cat# R0010
micrON hsa-miR-448 mimic	RiboBio	N/A
micrOFF hsa-miR-448 inhibitor	RiboBio	N/A
SC79	MedChemExpress	Cat# HY-18749
Critical commercial assays
PierceTM BCA Protein Assay Kit	Thermo Fisher Scientific	Cat# 23225
NE-PERTM Nuclear and Cytoplasmic Extraction Reagents	Thermo Fisher Scientific	Cat# 78833
Mito-Tracker Green	Beyotime	Cat# C1048
MitoSOX Red	Beyotime	Cat# S0061
FD Rapid GolgiStainTM Kit	FD NeuroTechnologies	Cat# PK401
TUNEL	RiboBio	Cat# C11026
Fluoro-Jade C (FJC) Ready-to-Dilute Staining Kit	Biosensis	Cat# TR-100-FJ
Two-Step Detection Kit for Rabbit (Rabbit Enhanced Polymer Detection System)	ZSGB-BIO	Cat# PV-9001
Deposited data
RNA-sequencing data		N/A
Chip-Seq		N/A
Experimental models: Cell lines
Neuro2a	ATCC	Cat# CCL-131
SH-SY5Y	ATCC	Cat# CRL-2266
Neuro2a-PRMT3OE	This paper	N/A
Neuro2a-PRMT3E338Q	This paper	N/A
Neuro2a-IGF1ROE	This paper	N/A
Neuro2a-siPRMT3-1	This paper	N/A
Neuro2a-siPRMT3-2	This paper	N/A
Neuro2a-siNC	This paper	N/A
SH-SY5Y-siPRMT3-1	This paper	N/A
SH-SY5Y-siPRMT3-2	This paper	N/A
SH-SY5Y-siFBXO28-1	This paper	N/A
SH-SY5Y-siFBXO28-2	This paper	N/A
SH-SY5Y-siRPS6KA5-1	This paper	N/A
SH-SY5Y-siRPS6KA5-2	This paper	N/A
SH-SY5Y-siNC	This paper	N/A
Primary mouse hippocampal neuron	This paper	N/A
Experimental models: Organisms/strains
B6C3F1/J mice	The Jackson Laboratory	IMSR_JAX:100010
Tau P301S (PS19) mice	The Jackson Laboratory	IMSR_JAX:008169
C57BL/6J	The Jackson Laboratory	IMSR_JAX:000664
Oligonucleotides
Primers	This paper	Key Resource Table, sheet2
siRNAs	This paper	Key Resource Table, sheet3
Recombinant DNA
Software and algorithms
GraphPad Prism 8	GraphPad	RRID: SCR_002798
Imaris 9.0.1	Bitplane	RRID: SCR_007370
Adobe Photoshop	Adobe	https://www.adobe.com/products/photoshop/
LAS AF Software	Leica	https://www.leica-microsystems.com/products/microscope-software/p/leica-las-x-ls/
Fiji/ImagJ Software	Fiji	RRID: SCR_002285
R	https://www.r-project.org	RRID: SCR_001905
Cytoscape 3.10.1	https://cytoscape.org	RRID: SCR_003032
PyMOL	http://www.pymol.org/	RRID: SCR_000305
Other
Leica Stellar Leica Stellaris 5 Confocal Microscope	Leica Microsystems	N/A

## Sheet: Primers
Oligonucleotides
primers	Sequence
MIR891b-1-F (ChIP-qPCR)	CCACAGGAGTTCCTAAATGGT
MIR891b-1-R (ChIP-qPCR)	TGGGTTTTCCAGCCATTTGC
MIR891b-2-F	GCAAATGGCTGGAAAACCCA
MIR891b-2-R	AGCCTGCATAATCAGAGTTGT
MIR448-1-F (ChIP-qPCR)	CAGGCCAGAAGAGGCTTTCA
MIR448-1-R (ChIP-qPCR)	GCGAAGATGAACTGCTGCAC
MIR448-2-F	CCAGGAAAGATGGGTTGTGAGA
MIR448-2-R	CAGGACCTGACACCTGAGAG
MIR3612-1-F (ChIP-qPCR)	AAGCCTTGGAAACAAAGCCG
MIR3612-1-R (ChIP-qPCR)	AGGAAGTTGGGCAGGGATTG
MIR3612-2-F	ACTCGGATTTCATTTGGTGCAG
MIR3612-2-R	CTGCTCTGCAAAACCCAAGA
PRMT3 (mouse)-F	CGACCAGTCTGAAATCCTCTACC
PRMT3 (mouse)-R	CCACCTTTTCCACAGGAAGACTC
PRMT3 (human)-F	CACTGTCTGCTGAAGCCGCATT
PRMT3 (human)-R	GTAGATGACGAGCAGGTTCTGAC
IGF1R (mouse)-F	CGGGATCTCATCAGCTTCACAG
IGF1R (mouse)-R	TCCTTGTTCGGAGGCAGGTCTA
IGF1R (human)-F	CCTGCACAACTCCATCTTCGTG
IGF1R (human)-R	CGGTGATGTTGTAGGTGTCTGC
FBXO28 (human)-F	AGCCATCGAGAACATCCTCAGC
FBXO28 (human)-R	CCTGATTCAACATTCTCTGGCAG
FXR1 (human)-F	GGTTGGCTAAAGTTCGGATG
FXR1 (human)-R	TAGCACACGCCTCTCTCAAA
LAMC1 (human)-F	CTGTGAGGTCAACCACTTTGGG
LAMC1 (human)-R	AGCCTTCTCTGCATTCACAGCG
MPPED2 (human)-F	CCAGGCATTCACGCACTACAAC
MPPED2 (human)-R	GTCTGAGATGCAGACAAACCGC
RPS6KA5 (human)-F	CCTGGAACACATTAGGCAGTCG
RPS6KA5 (human)-R	CACCTCATGCTCTGTGAAACGC
CEP97 (human)-F	CCAATATCTGGCTACAGTCTGCC
CEP97 (human)-R	GGCTTTGGTTCATCAACTGCCTC
GAPDH (mouse)-F	CATCACTGCCACCCAGAAGACTG
GAPDH (mouse)-R	ATGCCAGTGAGCTTCCCGTTCAG
GAPDH (human)-F	GTCTCCTCTGACTTCAACAGCG
GAPDH (human)-R	ACCACCCTGTTGCTGTAGCCAA
IL-1β (mouse)-F	TGGACCTTCCAGGATGAGGACA
IL-1β (mouse)-R	GTTCATCTCGGAGCCTGTAGTG
TNF-α (mouse)-F	GGTGCCTATGTCTCAGCCTCTT
TNF-α (mouse)-R	GCCATAGAACTGATGAGAGGGAG

## Sheet: siRNAs
Target gene	siRNA	Target sequence
h-PRMT3	siPRMT3-1	5'-GCTTCAAGATGTCCTGCAT-3'
	siPRMT3-2	5'-CCACATATCTTCAAAGACA-3'
m-PRMT3	siPRMT3-1	5'-GGACAAAGTACGCACAGAA-3'
	siPRMT3-2	5'-GGATCACAAGACTCTTATT-3'
h-RPS6KA5	siRPS6KA5-1	5'-GGTGCAGATTTATGTTGGA-3'
	siRPS6KA5-2	5'-CCATCCTATTCAAGCGTAA-3'
h-FBXO28	siFBXO28-1	5'-GTTGCTTCATCCCAGGAAA-3'
	siFBXO28-2	5'-GAAACAAGGCTGTCACTAT-3'
